# Supplementary material for: Chromatin interactions reveal novel gene targets for drug repositioning in rheumatic diseases
Source: Ann Rheum Dis. 2019 May 15;78(8):1127–34. doi: 10.1136/annrheumdis-2018-214649 (PMC6691931; doi:10.1136/annrheumdis-2018-214649)
Supplement: Supplementary data [file annrheumdis-2018-214649supp002.xlsx]

## Sheet: Index
Supplementary Table 1	GWAS reported genes and CHi-C genes
Supplementary Table 2	Drugs identified for RA
Supplementary Table 3	Drugs identified for PSA
Supplementary Table 4	Drugs identified for JIA
Supplementary Table 5	Fisher's exact (p<0.05) pathway drug targets
Supplementary Table 6	Benjamini–Hochberg FDR controlled (p<0.05) pathway drug targets. Green shading indicates which cell-type is more significant
Supplementary Table 7	CHi-C identified enhancers, target genes, drugs and overlap with GWAS catalogue SNPs

## Sheet: Supplementary Table 1
Disease	Associated SNP	Closest gene(s)	Reported gene(s)	CHi-C gene(s)	CHi-C gene(s) contain reported gene(s)
RA	rs187786174, rs2843401	MMEL1	MMEL1, TNFRSF14	FAM213B, MMEL1, MORN1, PANK4, PEX10, PRKCZ, RER1, SKI	Y
	rs227163	TNFRSF9	TNFRSF9		N
	rs2240336, rs2301888	PADI4	PADI4		N
	rs28411352	MTF1	MTF1, INPP5B	C1orf109, C1orf122, CDCA8, FHL3, MEAF6, MTF1, RRAGC, YRDC	Y
	rs12140275, rs883220	LINC01343, RP5-884C9.2	LOC339442, POU3F1		N
	rs2476601	PTPN22	PTPN22	HIPK1, RHOC, RP11-426L16.10, RSBN1	N
	rs624988, rs798000	GAPDHP64, NEFHP1	CD2	CD101, CD58, TTF2	N
	rs2228145	IL6R	IL6R	C1orf43, IL6R, UBAP2L	Y
	rs2317230	RP11-367J7.4	FCRL3	AIM2, FCRL5	N
	rs4656942	CD244	LY9, CD244		N
	rs72717009	RP11-122G18.10	FCGR2A		N
	rs10494360	FCGR2A	FCGR2A	ATF6, DUSP12, FCGR2A, FCRLA, FCRLB	Y
	rs75409195	RP11-25K21.1	FCGR2B	ATF6, B4GALT3, DUSP12, FCGR2A, FCRLA, FCRLB, HSPA6, MPZL1, PPOX, SDHC, USF1	N
	rs2105325	RP11-296O14.2	LOC100506023	CENPL, TNFSF4	N
	rs17668708	PTPRC	PTPRC	NEK7, PTPRC	Y
	rs2014863	MIR181A1HG	PTPRC		N
	rs10795791, rs706778	IL2RA	IL2RA	FAM208B, GDI2, IL2RA	Y
	rs947474	RP11-563J2.3	PRKCQ		N
	rs2275806, rs3824660	GATA3, GATA3-AS1	GATA3	GATA3	Y
	rs12413578	RP11-428L9.2	10p14		N
	rs793108	RP11-192P3.4	ZNF438		N
	rs2671692	RP11-523O18.7	WDFY4		N
	rs12764378, rs71508903	ARID5B	ARID5B	ARID5B, RTKN2	Y
	rs6479800	RTKN2	RTKN2		N
	rs726288	SFTPD	SFTPD		N
	rs331463, rs570676	PRR5L, TRAF6	RAG1, RAG2, TRAF6	COMMD9, FJX1, PRR5L, TRAF6	Y
	rs508970, rs595158	VPS37C	CD5	CCDC86, CD6, PRPF19, SLC15A3, TMEM109, TMEM132A	N
	rs968567	FADS2	FADS1, FADS2, FADS3	BEST1, CYB561A3, DDB1, FADS1, FADS2, FADS3, FEN1, FTH1, INCENP, MYRF, TMEM138, TMEM216, TMEM258	Y
	rs11605042	ARAP1-AS2	ARAP1		N
	rs4409785	RP11-338H14.1	CEP57		N
	rs138193887	CUL5	ATM	ATM, DDX10	Y
	rs10790268, rs4938573	CXCR5, Y_RNA	CXCR5, DDX6	BCL9L, CXCR5, DDX6	Y
	rs73013527	RP11-744N12.3	ETS1		N
	rs773125	SUOX	CDK2	CD63, CS, DGKA, GDF11, ORMDL2, RDH5, SARNP, SUOX	N
	rs10683701, rs1633360	OS9, RP11-571M6.7	CDK4, KIF5A	AGAP2, ARHGAP9, ARHGEF25, DCTN2, DDIT3, DTX3, ESYT1, GLI1, KIF5A, MARS, MBD6, PA2G4, PDE1B, PIP4K2C, PRKAG1, TSPAN31	Y
	rs10774624	RP3-473L9.4	SH2B3, PTPN11	ACAD10, ALDH2, ATXN2, BRAP, MYL2, SH2B3	Y
	rs9603616	COG6	COG6	FOXO1	N
	rs3783782	PRKCH	PRKCH	FANCM, FKBP3, GPR65, HIF1A, PRKCH, SNAPC1, TMEM30B	Y
	rs1950897	RAD51B	RAD51B	RAD51B, ZFP36L1	Y
	rs2582532	PLD4	PLD4, AHNAK2		N
	rs8032939, rs8043085	RASGRP1	RASGRP1	FAM98B	N
	rs8026898	PCAT29	LOC145837, TLE3	TLE3	Y
	rs4780401	RP11-490O6.2	TXNDC11	CLEC16A, RMI2, TXNDC11, USP7, ZC3H7A	Y
	rs13330176	RP11-542M13.2	IRF8	C16orf74	N
	rs72634030	RP11-420A6.2	C1QBP	C1QBP, CAMTA2, DERL2, DHX33, ENO3, FAM64A, KIF1C, MIS12, NUP88, PFN1, RABEP1, RNF167, RPAIN, SLC25A11, SPAG7, ZFP3, ZNF232, ZNF594	Y
	rs1877030	RP11-390P24.1	MED1	CDK12, ERBB2, PGAP3	N
	rs12936409, rs59716545	ZPBP2	CSF3, IKZF3	CACNB1, CDK12, ERBB2, GSDMB, IKZF3, MED24, MIEN1, MSL1, NR1D1, ORMDL3, PGAP3, PPP1R1B, PSMD3, RAPGEFL1, RPL19, STARD3, THRA	Y
	rs8083786	PTPN2	PTPN2	AFG3L2, CEP76, FAM210A, KIAA0319L, LDLRAD4, NDUFV2, PTPN2, RNMT, SEH1L	Y
	rs2469434	CD226	CD226		N
	rs34536443	TYK2	TYK2	ANGPTL6, C19orf66, CDC37, CTD-2369P2.12, DNMT1, EIF3G, ICAM1, ICAM3, ICAM4, ICAM5, ILF3, MRPL4, P2RY11, PPAN, PPAN-P2RY11, RAVER1, S1PR2, TYK2, ZGLP1	Y
	rs147622113	ILF3	ILF3		N
	rs10175798	LBH	LBH		N
	rs34695944	REL	REL	C2orf74, PAPOLG, REL, VRK2	Y
	rs13385025	B3GNT2	B3GNT2	COMMD1	N
	rs1858037, rs6546146	SPRED2	SPRED2	APLF, CEP68, FBXO48, SPRED2	Y
	rs10209110	AFF3	AFF3		N
	rs9653442	LINC01104	AFF3		N
	rs6732565	ACOXL	ACOXL	BCL2L11	N
	rs11889341, rs13426947	STAT4	STAT4	MYO1B, NABP1, STAT4	Y
	rs6715284	ALS2CR12	CFLAR, CASP8		N
	rs1980422	CD28	CD28		N
	rs11571302, rs3087243	CTLA4	CTLA4	CTLA4	Y
	rs4239702, rs6032662	CD40, RPL13P2	CD40	CD40, ELMO2, SLC35C2	Y
	rs73194058	IFNGR2	IFNGR2		N
	rs147868091, rs2834512	RCAN1	RCAN1		N
	rs8133843, rs9979383	RUNX1	LOC100506403, RUNX1	RUNX1	Y
	rs1893592	UBASH3A	UBASH3A		N
	rs2236668	ICOSLG	ICOSLG, AIRE		N
	rs11089637	UBE2L3	UBE2L3, YDJC	LZTR1, SDF2L1, THAP7, YDJC	Y
	rs3218251	IL2RB	IL2RB	IFT27	N
	rs909685	SYNGR1	SYNGR1		N
	rs4452313	PLCL2	PLCL2	DPH3, OXNAD1	N
	rs3806624	EOMES	EOMES	AZI2, CMC1, EOMES	Y
	rs35677470, rs73081554	DNASE1L3, RPP14	ABHD6, DNASE1L3, PXK	ABHD6, DNASE1L3, FLNB, KCTD6, PDHB, RPP14	Y
	rs9826828	STAG1	IL20RB	ARMC8, IL20RB, MSL2, NCK1, PCCB, SLC35G2, STAG1	Y
	rs13142500	RP11-61G19.2	CLNK		N
	rs11933540, rs932036	RP11-263J14.1, RP11-324H7.1	C4orf52, RBPJ	RBPJ	Y
	rs2664035	TEC	TEC		N
	rs10028001	ANXA3	ANXA3		N
	rs78560100	KIAA1109	IL2, IL21	ANXA5, CCNA2, NUDT6, SPATA5	N
	rs71624119	ANKRD55	ANKRD55	IL6ST	N
	rs7731626	ANKRD55	ANKRD55		N
	rs2561477, rs39984	C5orf30	C5orf30, GIN1		N
	rs657075	snoZ6	IL3, CSF2	C5orf56, CDC42SE2, CTC-432M15.3, FNIP1, RAPGEF6	N
	rs9378815	IRF4	IRF4		N
	rs74984480	CD83	CD83	ATXN1, CD83, JARID2, NFKBIE, SLC35B2	Y
	rs9268839	HLA-DRB9	HLA, DRB1		N
	rs2234067	RP1-50J22.4	ETV7	ETV7, MAPK13	Y
	rs2233424	NFKBIE	NFKBIE	AARS2, MRPL14, NFKBIE, SLC29A1, SLC35B2, TMEM63B	Y
	rs6911690	ATG5	PRDM1		N
	rs9372120	AL022067.1	ATG5	ATG5, PRDM1, PREP	Y
	rs17264332, rs6920220	RP11-95M15.1	TNFAIP3	TNFAIP3	Y
	rs7752903	TNFAIP3	TNFAIP3	IFNGR1, TNFAIP3	Y
	rs9373594	PPIL4	PPIL4	GINM1, KATNA1, LATS1, PPIL4, TAB2, UST, ZC3H12D	Y
	rs2451258, rs629326	RP1-111C20.3	TAGAP	RSPH3	N
	rs1571878, rs59466457	CCR6	CCR6	CCR6, FGFR1OP, RNASET2, RP11-514O12.4, RPS6KA2, SFT2D1, UST, ZBTB2	Y
	rs67250450	JAZF1	JAZF1	JAZF1	Y
	rs4272	CDK6	CDK6		N
	rs3778753, rs3807306	IRF5	IRF5	IRF5	Y
	rs2736337, rs4840565	BLK	BLK	BLK, FAM167A, FDFT1, MCPH1, MTMR9, NEIL2, XKR6	Y
	rs998731	TPD52	TPD52		N
	rs678347	KB-1930G5.4	GRHL2		N
	rs1516971	LINC00824	PVT1		N
	rs11574914, rs2812378	CCL21	CCL19, CCL21		N
	rs10739580, rs10985070	PHF19, TRAF1	C5, TRAF1	AKNA, CNTRL, FBXW2, GSN, MEGF9, PHF19, PSMD5, RAB14, RGS3, STOM, TMEM245, TRAF1	Y
	rs201408742	CTHRC1P1	P2RY10		N
	rs5987194	MECP2	IRAK1	ABCD1, ARHGAP4, ATP6AP1, AVPR2, BCAP31, DNASE1L1, EMD, FAM3A, FAM50A, FAM58A, FLNA, G6PD, GDI1, HCFC1, IDH3G, IKBKG, IRAK1, LAGE3, MECP2, NAA10, PDZD4, PLXNA3, PLXNB3, RENBP, RPL10, SLC10A3, SSR4, TAZ, TKTL1, TMEM187, UBL4A, ZNF185	Y
PSA	rs11121129	RP11-431K24.3	ERRFI1, SLC45A1		N
	rs111825814	RP11-420C9.1		ACTR2, CEP68, SPRED2	N
	rs1133071	DDX58	DDX58		N
	rs11652075	RP11-334C17.5	CARD14		N
	rs12030867	C1orf141	IL23R		N
	rs12044149	C1orf141	IL23R		N
	rs12188300	AC008697.1	IL12B		N
	rs12928822	RMI2	PRM1, C16orf75	CIITA, CLEC16A, DEXI, GSPT1, LITAF, RMI2, RSL1D1, SOCS1, TXNDC11, ZC3H7A	N
	rs1306395	LINC01185	RAPOLG, REL	REL	Y
	rs1972346	ZMIZ1	ZMIZ1		N
	rs2020854	STAT2	STAT2	ANKRD52, ARHGAP9, BAZ2A, BLOC1S1, CD63, CDK2, COQ10A, CS, DGKA, DNAJC14, ERBB3, ESYT1, GDF11, GLS2, IKZF4, ITGA7, MARS, MYL6, MYL6B, NABP2, NACA, ORMDL2, PA2G4, PAN2, PMEL, RAB5B, RBMS2, RDH5, RNF41, RP11-603J24.9, RP11-644F5.10, RP11-762I7.5, RP11-977G19.10, RPL41, RPS26, SARNP, SHMT2, SMARCC2, STAT2, TIMELESS, ZC3H10	N
	rs2111485	FAP	KCNH7, IFIH1		N
	rs2188958	CHSY3			N
	rs2298428	YDJC	LOC150223	LZTR1, SDF2L1, THAP7, YDJC	N
	rs2392581	AMPH	AMPH		N
	rs2476601	PTPN22	PTPN22	HIPK1, RHOC, RP11-426L16.10, RSBN1	N
	rs2477077	DENND1B	DENND1B		N
	rs33980500	TRAF3IP2	TRAF3IP2		N
	rs34725611	TYK2	TYK2		N
	rs35667974	IFIH1	KCNH7, IFIH1		N
	rs4561177	ZC3H12C	LOC260340, ZC3H12C	ZC3H12C	N
	rs4795067	NOS2	NOS2		N
	rs4921482	AC008697.1	IL12B, ADRA1B		N
	rs4936059	RP11-744N12.3	ETS1, FLI		N
	rs4957300	RP11-386E5.1			N
	rs602422	POLI	POLI	C18orf54, MBD2, MBP, MEX3C, POLI, TCF4	N
	rs6063454	RNU6-147P	ZNF313, SNAI1	RNF114, SPATA2, TMEM189, TMEM189-UBE2V1, UBE2V1	N
	rs610604	TNFAIP3	TNFAIP3	IFNGR1, TNFAIP3	N
	rs62376445	CTD-2260A17.2	ERAP1, ERAP2	ERAP1, ERAP2, LNPEP, RGMB, RIOK2	Y
	rs645078	RPS6KA4	RPS6KA4	BAD, CCDC88B, GPR137, SF1	N
	rs6693105	LCE3B	LCE3B, LCE3A		N
	rs6713082	RN7SL51P	B3GNT2, TMEM17		N
	rs715285	AC063976.1	CSF2, P4HA2	C5orf56	N
	rs72793373	SRCAP	PRSS53, FBXL19		N
	rs730086	KAT2A	PTRF, STAT3, STAT5A, STAT5B		N
	rs73112675	ELMO1	ELMO1	ELMO1	N
	rs7523412	RP11-84D1.2	RUNX3, SYF2		N
	rs75402062	C6orf99	TAGAP		N
	rs7552167	IFNLR1	IL28RA, GRHL3	IFNLR1, NIPAL3, RCAN3, STPG1	N
	rs76956521	TNIP1	TNIP1 , ANXA6	ANXA6, CCDC69, DCTN4, GM2A, GPX3, RBM22, SMIM3, SYNPO, TNIP1	Y
	rs7703009	P4HA2		C5orf56	N
	rs7761186	EXOC2	EXOC2, LOC727827		N
	rs7895120	DOCK1	DOCK1		N
	rs796754	RP11-417L14.1	KLF4		N
	rs8016947	RP11-561B11.3	PSMA6, LOC122589		N
	rs8072199	NOS2	NOS2		N
	rs8103241	NFIX	NFIX		N
	rs848	IL13	IL13		N
	rs892085	QTRT1	ILF3	C19orf38, DNM2, ICAM1, ICAM4, KEAP1, PDE4A, QTRT1, TMED1	N
	rs9988642	IL23R	IL23R		N
JIA	rs10174238	STAT4	STAT4		N
	rs11265608	RP11-350G8.5	ATP8B2, IL6R	ATP8B2, C1orf43, HAX1, TPM3, UBAP2L, UBE2Q1	Y
	rs2284033	IL2RB	IL2RB		N
	rs2847293	PTPN2	PTPN2	PTPN2, SEH1L	Y
	rs34536443	TYK2	TYK2	ANGPTL6, C19orf66, CDC37, CTD-2369P2.12, DNMT1, EIF3G, ICAM1, ICAM3, ICAM4, ICAM5, ILF3, MRPL4, P2RY11, PPAN, PPAN-P2RY11, RAVER1, S1PR2, TYK2, ZGLP1	Y
	rs4705862	C5orf56	C5orf56, IRF1	C5orf56, IRF1	Y
	rs4755450	PRR5L	PRR5L	TRAF6	N
	rs6679677	RSBN1	PTPN22	HIPK1, RHOC, RP11-426L16.10, RSBN1	N
	rs6740838	LINC01104	AFF3, LONRF2		N
	rs71624119	ANKRD55	ANKRD55	IL6ST	N
	rs7993214	COG6	COG6	FOXO1	N
	rs9979383	RUNX1	RUNX1	RUNX1	Y

## Sheet: Supplementary Table 2
Drug Name	Drug Description	Drug Targets	In Use
Abciximab	Abciximab is a Fab fragment of the chimeric human-murine monoclonal antibody 7E3. Abciximab binds to the glycoprotein (GP) IIb/IIIa receptor of human platelets and inhibits platelet aggregation by preventing the binding of fibrinogen, von Willebrand factor, and other adhesive molecules. It also binds to vitronectin (αvβ3) receptor found on platelets and vessel wall endothelial and smooth muscle c…	FCGR2A
Acetylsalicylic acid	The prototypical analgesic used in the treatment of mild to moderate pain. It has anti-inflammatory and antipyretic properties and acts as an inhibitor of cyclooxygenase which results in the inhibition of the biosynthesis of prostaglandins. Acetylsalicylic acid also inhibits platelet aggregation and is used in the prevention of arterial and venous thrombosis. (From Martindale, The Extra Pharmacop…	PRKAG1	yes
Adalimumab	Adalimumab is a human monoclonal antibody against TNF-alpha. It is produced by recombinant DNA technology using a mammalian cell expression system. It consists of 1330 amino acids and has a molecular weight of approximately 148 kilodaltons.	FCGR2A	yes
Afatinib	Afatinib is a tyrosine kinase inhibitor which is a 4-anilinoquinazoline. It is prepared has the dimaleate salt. FDA approved on July 12, 2013.	ERBB2
Aldesleukin	Aldesleukin, a lymphokine, is produced by recombinant DNA technology using a genetically engineered E. coli strain containing an analog of the human interleukin-2 gene. Genetic engineering techniques were used to modify the human IL-2 gene, and the resulting expression clone encodes a modified human interleukin-2. This recombinant form differs from native interleukin-2 in the following ways: a) A…	IL2RA
Alefacept	Immunosuppressive dimeric fusion protein that consists of the extracellular CD2-binding portion of the human leukocyte function antigen-3 (LFA-3) linked to the Fc (hinge, CH2 and CH3 domains) portion of human IgG1. Produced by CHO cells, mW is 91.4 kD.	FCGR2A
Alemtuzumab	Humanized monoclonal antibody specific to lymphocyte antigens. It is a recombinant DNA-derived humanized monoclonal antibody (Campath-1H) that is directed against the 21-28 kD cell surface glycoprotein,CD52. The Campath-1H antibody is an IgG1 kappa with human variable framework and constant regions, and complementarity-determining regions from a murine (rat) monoclonal antibody (Campath-1G). Camp…	FCGR2A
Alpha-Linolenic Acid	Alpha-linolenic acid (ALA) is a polyunsaturated omega-3 fatty acid. It is a component of many common vegetable oils and is important to human nutrition.	FADS1,FADS2
Amiodarone	An antianginal and antiarrhythmic drug. It increases the duration of ventricular and atrial muscle action by inhibiting Na,K-activated myocardial adenosine triphosphatase. There is a resulting decrease in heart rate and in vascular resistance. [PubChem]	THRA
Amlodipine	Amlodipine is a long-acting 1,4-dihydropyridine calcium channel blocker. It acts primarily on vascular smooth muscle cells by stabilizing voltage-gated L-type calcium channels in their inactive conformation. By inhibiting the influx of calcium in smooth muscle cells, amlodipine prevents calcium-dependent myocyte contraction and vasoconstriction. A second proposed mechanism for the drug’s vasodila…	CACNB1
Azacitidine	A pyrimidine nucleoside analogue that inhibits DNA methyltransferase, impairing DNA methylation. It is also an antimetabolite of cytidine, incorporated primarily into RNA. Azacytidine has been used as an antineoplastic agent. [PubChem]	DNMT1
Basiliximab	A recombinant chimeric (murine/human) monoclonal antibody (IgG1k) that functions as an immunosuppressive agent, specifically binding to and blocking the interleukin-2 receptor a-chain (IL-2R alpha, also known as CD25 antigen) on the surface of activated T-lymphocytes. It is a 144 kDa glycoprotein obtained from fermentation of an established mouse myeloma cell line genetically engineered to expres…	FCGR2A,IL2RA
Bepridil	A long-acting, non selective, calcium channel blocker with significant anti-anginal activity. The drug produces significant coronary vasodilation and modest peripheral effects. It has antihypertensive and selective anti-arrhythmia activities and acts as a calmodulin antagonist. [PubChem] It is no longer marketed in the United States, as it has been implicated in causing ventricular arrhythmias (i…	PDE1B
Bevacizumab	A recombinant humanized monoclonal IgG1 antibody that binds to and inhibits the biologic activity of human vascular endothelial growth factor (VEGF). Bevacizumab contains human framework regions and the complementarity-determining regions of a murine antibody that binds to VEGF. Bevacizumab is produced in a Chinese Hamster Ovary mammalian cell expression system in a nutrient medium containing the…	FCGR2A
Biotin	A water-soluble, enzyme co-factor present in minute amounts in every living cell. It occurs mainly bound to proteins or polypeptides and is abundant in liver, kidney, pancreas, yeast, and milk. [PubChem]	PCCB
Brigatinib	Brigatinib, originally named AP26113, is a reversible dual inhibitor of anaplastic lymphoma kinase (ALK) and epidermal growth factor receptor (EGFR). It presents selectivity against the mutant forms of EGFR compared to the wild-type.[A31311] It also exhibits selectivity against 9 different Crizotinib-resistant mutants of the EML4-ALK fusion gene, which is a pivotal player in the transformation of…	ERBB2
Caffeine	A methylxanthine naturally occurring in some beverages and also used as a pharmacological agent. Caffeine's most notable pharmacological effect is as a central nervous system stimulant, increasing alertness and producing agitation. It also relaxes smooth muscle, stimulates cardiac muscle, stimulates diuresis, and appears to be useful in the treatment of some types of headache. Several cellular ac…	ATM,PDE1B
Carvedilol	Carvedilol is a non-selective beta blocker indicated in the treatment of mild to moderate congestive heart failure (CHF). It blocks beta-1 and beta-2 adrenergic receptors as well as the alpha-1 adrenergic receptors.	HIF1A
Cetuximab	Cetuximab is an epidermal growth factor receptor binding FAB. Cetuximab is composed of the Fv (variable; antigen-binding) regions of the 225 murine EGFr monoclonal antibody specific for the N-terminal portion of human EGFr with human IgG1 heavy and kappa light chain constant (framework) regions. Cetuximab is marketed under the brand Erbitux® by Eli Lilly and Company. In the United States, a regim…	FCGR2A
Conivaptan	Conivaptan is a non-peptide inhibitor of antidiuretic hormone (vasopressin). It was approved in 2004 for hyponatremia (low blood sodium levels) caused by syndrome of inappropriate antidiuretic hormone (SIADH). Conivaptan inhibits both isotypes of the vasopressin receptor (V1a and V2).	AVPR2
Copper	Copper is a transition metal and a trace element in the body. It is important to the function of many enzymes including cytochrome c oxidase, monoamine oxidase and superoxide dismutase [FDA Label]. Copper is commonly used in contraceptive intrauterine devices (IUD) [L801].	ANXA5,C1QBP,GSN,NEIL2
Daclizumab	Humanized IgG1 Mab that binds to the human interleukin-2 receptor (anti-Tac or anti-CD25). Daclizumab is a composite of human (90%) and murine (10%) antibody sequences. The human sequences were derived from the constant domains of human IgG1 and the variable framework regions of the Eu myeloma antibody. The murine sequences were derived from the complementarity-determining regions of a murine ant…	FCGR2A,IL2RA
Decitabine	Decitabine is indicated for treatment of patients with myelodysplastic syndrome (MDS). It is a chemical analogue of cytidine, a nucleoside present in DNA and RNA. Cells in the presence of Decitabine incorporate it into DNA during replication and RNA during transcription. The incorporation of Decitabine into DNA or RNA inhibits methyltransferase thereby causing demethylation in that sequence. This…	DNMT1
Denileukin diftitox	A recombinant DNA-derived cytotoxic protein composed of the amino acid sequences for diphtheria toxin fragments A and B (Met 1-Thr 387)-His followed by the sequences for interleukin-2 (IL-2; Ala 1-Thr 133). It is produced in an E. coli expression system.	IL2RA
Desmopressin	Desmopressin is a chemical that is similar to Antidiuretic Hormone (ADH) which is found naturally in the body. It increases urine concentration and decreases urine production. Desmopressin is used to prevent and control excessive thirst, urination, and dehydration caused by injury, surgery, and certain medical conditions, allowing you to sleep through the night without awakening to urinate. It is…	AVPR2
Dextrothyroxine	The major hormone derived from the thyroid gland. Thyroxine is synthesized via the iodination of tyrosines (monoiodotyrosine) and the coupling of iodotyrosines (diiodotyrosine) in the thyroglobulin. Thyroxine is released from thyroglobulin by proteolysis and secreted into the blood. Thyroxine is peripherally deiodinated to form triiodothyronine which exerts a broad spectrum of stimulatory effects…	THRA
Disulfiram	A carbamate derivative used as an alcohol deterrent. It is a relatively nontoxic substance when administered alone, but markedly alters the intermediary metabolism of alcohol. When alcohol is ingested after administration of disulfiram, blood acetaldehyde concentrations are increased, followed by flushing, systemic vasodilation, respiratory difficulties, nausea, hypotension, and other symptoms (a…	ALDH2
Dronedarone	Dronedarone is a sinus rhythm controller for management of paroxysmal or persistent atrial fibrillation. Classified as a Class III antiarrhythmic but displays properties of all four Vaughan-Williams classes, dronedarone blocks a multitude of channels (sodium, potassium, calcium), and demonstrates antiadrenergic properties. Chemically, it is a benzofuran derivative. FDA approved on July 1, 2009.	CACNB1
Efalizumab	Humanized IgG1 kappa isotype monoclonal antibody that binds to human CD11a. Efalizumab has a molecular weight of approximately 150 kilodaltons and is produced in a Chinese hamster ovary mammalian cell expression system in a nutrient medium containing the antibiotic gentamicin.	FCGR2A
Etanercept	Dimeric fusion protein consisting of the extracellular ligand-binding portion of the human 75 kilodalton (p75) tumor necrosis factor receptor (TNFR) linked to the Fc portion of human IgG1. The Fc component of etanercept contains the CH2 domain, the CH3 domain and hinge region, but not the CH1 domain of IgG1. Etanercept is produced by recombinant DNA technology in a Chinese hamster ovary (CHO) mam…	FCGR2A	yes
Ethanol	A clear, colorless liquid rapidly absorbed from the gastrointestinal tract and distributed throughout the body. It has bactericidal activity and is used often as a topical disinfectant. It is widely used as a solvent and preservative in pharmaceutical preparations as well as serving as the primary ingredient in alcoholic beverages.	CACNB1,SLC29A1
Felodipine	Felodipine is a long-acting 1,4-dihydropyridine calcium channel blocker (CCB)b. It acts primarily on vascular smooth muscle cells by stabilizing voltage-gated L-type calcium channels in their inactive conformation. By inhibiting the influx of calcium in smooth muscle cells, felodipine prevents calcium-dependent myocyte contraction and vasoconstriction. Felodipine is the most potent CCB in use and…	PDE1B
Flucytosine	A fluorinated cytosine analog that is used as an antifungal agent. [PubChem]	DNMT1
Gemtuzumab ozogamicin	Gemtuzumab ozogamicin is a recombinant humanized IgG4 kappa antibody which is conjugated with calicheamicin derivative, a cytotoxic antitumor antibiotic isolated from fermentation of Micromonospora echinospora ssp. calichensis. Gemtuzumab ozogamicin has approximately 50% of the antibody loaded with 4-6 moles calicheamicin per mole of antibody [FDA Label]. The antibody is specifically directed aga…	FCGR2A
Guanidine	A strong organic base existing primarily as guanidium ions at physiological pH. It is found in the urine as a normal product of protein metabolism. It is also used in laboratory research as a protein denaturant. (From Martindale, the Extra Pharmacopoeia, 30th ed and Merck Index, 12th ed) It is also used in the treatment of myasthenia and as a fluorescent probe in HPLC. [PubChem]	ALDH2
Hyaluronic acid	Hyaluronic acid (HA) is an anionic, nonsulfated glycosaminoglycan distributed widely throughout connective, epithelial, and neural tissues. It is unique among glycosaminoglycans in that it is nonsulfated, forms in the plasma membrane instead of the Golgi, and can be very large, with its molecular weight often reaching the millions. One of the chief components of the extracellular matrix, hyaluron…	C1QBP,ICAM1
Ibritumomab tiuxetan	Indium or yttrium conjugated murine IgG1 kappa monoclonal antibody directed against the CD20 antigen, which is found on the surface of normal and malignant B lymphocytes. Ibritumomab is produced in Chinese hamster ovary cells and is composed of two murine gamma 1 heavy chains of 445 amino acids each and two kappa light chains of 213 amino acids each.	FCGR2A
Ibutilide	Ibutilide is a Class III antiarrhythmic agent that is indicated for acute cardioconversion of atrial fibrillation and atrial flutter of a recent onset to sinus rhythm.	CACNB1
Icosapent	Important polyunsaturated fatty acid found in fish oils. It serves as the precursor for the prostaglandin-3 and thromboxane-3 families. A diet rich in eicosapentaenoic acid lowers serum lipid concentration, reduces incidence of cardiovascular disorders, prevents platelet aggregation, and inhibits arachidonic acid conversion into the thromboxane-2 and prostaglandin-2 families. [PubChem]	FADS1
Immune Globulin Human	Intravenous immunoglobulin (IVIg) is a mixture of IgG1 and other antibodies derived from healthy human plasma via Cohn fractionation. The purification process includes cold alcohol fractionation, polyethylene glycol precipitation, and ion exchange chromatography. IVIg contains the same distribution of IgG antibody subclasses as is found in the general human population. IgG subclasses are fully re…	FCGR2A	yes
Interferon gamma-1b	Human Interferon gamma-1b (140 residues), produced from E. coli. Production of Actimmune is achieved by fermentation of a genetically engineered Escherichia coli bacterium containing the DNA which encodes for the human protein. Purification of the product is achieved by conventional column chromatography. The sequence displayed is a cDNA sequence which codes for human interferon gamma, as describ…	IFNGR1
Ipilimumab	Ipilimumab, a recombinant human monoclonal antibody (IgG1 kappa immunoglobin), is an antineoplastic agent developed by Bristol-Myers Squibb and Medarex for the treatment of unresectable or metastatic melanoma in adults. Ipilimumab received FDA approved on March 25, 2011. In October 2015, the FDA approved expanded the indications for Ipilimumab, allowing it to be used to reduce the risk of the dea…	CTLA4
Iron	A metallic element found in certain minerals, in nearly all soils, and in mineral waters. It is an essential constituent of hemoglobin, cytochrome, and other components of respiratory enzyme systems. Its chief functions are in the transport of oxygen to tissue (hemoglobin) and in cellular oxidation mechanisms. Depletion of iron stores may result in iron-deficiency anemia. Iron is used to build up…	FEN1,FTH1,NEIL2
Iron Dextran	Iron dextran is a dark brown, slightly viscous liquid complex of ferric hydroxide and dextran for intravenous or intramuscular use. Iron Dextran is used for the treatment of patients with documented iron deficiency in which oral administration is unsatisfactory or impossible.	FTH1
L-Alanine	A non-essential amino acid that occurs in high levels in its free state in plasma. It is produced from pyruvate by transamination. It is involved in sugar and acid metabolism, increases immunity, and provides energy for muscle tissue, brain, and the central nervous system.	AARS2
Lapatinib	Lapatinib is an anti-cancer drug developed by GlaxoSmithKline (GSK) as a treatment for solid tumours such as breast and lung cancer. It was approved by the FDA on March 13, 2007, for use in patients with advanced metastatic breast cancer in conjunction with the chemotherapy drug Capecitabine. Lapatinib is human epidermal growth factor receptor type 2 (HER2/ERBB2) and epidermal growth factor recep…	ERBB2
Levothyroxine	The major hormone derived from the thyroid gland. Thyroxine is synthesized via the iodination of tyrosines (monoiodotyrosine) and the coupling of iodotyrosines (diiodotyrosine) in the thyroglobulin. Thyroxine is released from thyroglobulin by proteolysis and secreted into the blood. Thyroxine is peripherally deiodinated to form triiodothyronine which exerts a broad spectrum of stimulatory effects…	THRA
Liothyronine	The L-triiodothyronine (T3, liothyronine) thyroid hormone is normally synthesized and secreted by the thyroid gland in much smaller quantities than L-tetraiodothyronine (T4, levothyroxine, L-thyroxine). Most T3 is derived from peripheral monodeiodination of T4 at the 5 position of the outer ring of the iodothyronine nucleus. The hormone finally delivered and used by the tissues is mainly T3. [Pub…	THRA
Liotrix	Liotrix is a synthetically derived thyroid hormone replacement preparation. It consists of levothyroxine sodium (thyroxine, T4) and liothyronine sodium (triiodothyronine, T3) in a 4 to 1 ratio by weight. Liotrix was developed when it was believed that serum levels of both T4 and T3 were maintained by direct thyroidal secretion. It is now known that the thyroid gland secretes approximately ten tim…	THRA
L-Valine	A branched-chain essential amino acid that has stimulant activity. It promotes muscle growth and tissue repair. It is a precursor in the penicillin biosynthetic pathway. [PubChem]	PCCB
Magnesium Sulfate	A small colorless crystal used as an anticonvulsant, a cathartic, and an electrolyte replenisher in the treatment of pre-eclampsia and eclampsia. It causes direct inhibition of action potentials in myometrial muscle cells. Excitation and contraction are uncoupled, which decreases the frequency and force of contractions. (From AMA Drug Evaluations Annual, 1992, p1083)	CACNB1
Manganese	Manganese is a transition metal with a molar mass of 54.94g/mol. Manganese is considered critical for human health, and plays important roles in development, metabolism, and the antioxidant system. That said, excessive manganese intake is associated with manganism, a neurodegenerative disorder that causes dopaminergic neuronal death and parkinsonian-like symptoms.	IDH3G
Manidipine	Manidipine (INN) is a calcium channel blocker (dihydropyridine type) that is used clinically as an antihypertensive. It is selective for vasculature and does not produce effects on the heart at clinically relevant dosages.	CACNB1
Muromonab	Murine monoclonal antibody specific to CD3 T-cell lymphocyte antigens. More specifically it is a purified murine (mouse) monoclonal antibody, directed against the CD3 (T3) receptor on the surface of human T-cells (T-lymphocytes) cultured using the murine ascites method. Muromonab is 93% monomeric immune globulin G type 2a (IgG2a).	FCGR2A
N-Acetylglucosamine	The N-acetyl derivative of glucosamine.	B4GALT3,RENBP
NADH	NADH is the reduced form of NAD+, and NAD+ is the oxidized form of NADH, a coenzyme composed of ribosylnicotinamide 5'-diphosphate coupled to adenosine 5'-phosphate by pyrophosphate linkage. It is found widely in nature and is involved in numerous enzymatic reactions in which it serves as an electron carrier by being alternately oxidized (NAD+) and reduced (NADH). It forms NADP with the addition …	ALDH2,IDH3G,NDUFV2,PDHB,RDH5
Nafamostat	Nafamostat is a synthetic serine protease inhibitor that is commonly formulated with hydrochloric acid due to its basic properties. It has been used in trials studying the prevention of Liver Transplantation and Postreperfusion Syndrome. The use of nafamostat in Asian countries is approved as an anticoagulant therapy for patients undergoing continuous renal replacement therapy due to acute kidney…	ICAM1
Natalizumab	Humanized IgG4k monoclonal antibody produced in murine myeloma cells. Natalizumab contains human framework regions and the complementarity-determining regions of a murine antibody that binds to a4-integrin. Natalizumab was voluntarily withdrawn from U.S. market because of risk of Progressive multifocal leukoencephalopathy (PML). It was returned to market July, 2006.	FCGR2A,ICAM1
Nicardipine	A potent calcium channel blockader with marked vasodilator action. It has antihypertensive properties and is effective in the treatment of angina and coronary spasms without showing cardiodepressant effects. It has also been used in the treatment of asthma and enhances the action of specific antineoplastic agents. [PubChem]	PDE1B
Nimodipine	Nimodipine is a 1,4-dihydropyridine calcium channel blocker. It acts primarily on vascular smooth muscle cells by stabilizing voltage-gated L-type calcium channels in their inactive conformation. By inhibiting the influx of calcium in smooth muscle cells, nimodipine prevents calcium-dependent smooth muscle contraction and subsequent vasoconstriction. Compared to other calcium channel blocking age…	CACNB1
Palivizumab	Humanized monoclonal antibody (IgG1k) produced by recombinant DNA technology, directed to an epitope in the A antigenic site of the F protein of respiratory syncytial virus (RSV). Synagis is a composite of human (95%) and murine (5%) antibody sequences. The human heavy chain sequence was derived from the constant domains of human IgG1 and the variable framework regions of the VH genes Cor (1) and…	FCGR2A
Pazopanib	Pazopanib is a small molecule inhibitor of multiple protein tyrosine kinases with potential antineoplastic activity. It is developed by GlaxoSmithKline and was FDA approved on October 19, 2009.	SH2B3
Pertuzumab	Pertuzumab is a recombinant humanized monoclonal antibody that targets the extracellular dimerization domain (Subdomain II) of the human epidermal growth factor receptor 2 protein (HER2). It consists of two heavy chains and two lights chains that have 448 and 214 residues respectively. FDA approved June 8, 2012.	ERBB2
Procainamide	A derivative of procaine with less CNS action. [PubChem]	DNMT1
Pseudoephedrine	An alpha- and beta-adrenergic agonist that may also enhance release of norepinephrine. It has been used in the treatment of several disorders including asthma, heart failure, rhinitis, and urinary incontinence, and for its central nervous system stimulatory effects in the treatment of narcolepsy and depression. It has become less extensively used with the advent of more selective agonists.	ATF6
Pyruvic acid	An intermediate compound in the metabolism of carbohydrates, proteins, and fats. In thiamine deficiency, its oxidation is retarded and it accumulates in the tissues, especially in nervous structures. (From Stedman, 26th ed)	PDHB
Rituximab	Rituxan is a genetically engineered chimeric murine/human monoclonal antibody directed against the CD20 antigen found on the surface of normal and malignant B lymphocytes. The antibody is an IgG1 kappa immunoglobulin containing murine light- and heavy-chain variable region sequences and human constant region sequences. Rituximab is composed of two heavy chains of 451 amino acids and two light cha…	FCGR2A	yes
Sarilumab	Sarilumab is a fully human anti-IL-6R monoclonal IgG1 antibody that binds to both membrane bound and soluble interleukin 6 (IL-6) receptor forms, thus blocking the cis- and trans-inflammatory signalling cascades of IL-6 [A27262]. Sarilumab was developped by Sanofi and Regeneron Pharmaceuticals, Inc; it was US FDA-approved in May 2017 and followed by EU approval in June 2017 for the treatment of m…	FCGR2A,IL6R	yes
Spironolactone	A potassium sparing diuretic that acts by antagonism of aldosterone in the distal renal tubules. It is used mainly in the treatment of refractory edema in patients with congestive heart failure, nephrotic syndrome, or hepatic cirrhosis. Its effects on the endocrine system are utilized in the treatments of hirsutism and acne but they can lead to adverse effects. (From Martindale, The Extra Pharmac…	CACNB1,CACNB1
Succinic acid	A water-soluble, colorless crystal with an acid taste that is used as a chemical intermediate, in medicine, the manufacture of lacquers, and to make perfume esters. It is also used in foods as a sequestrant, buffer, and a neutralizing agent. (Hawley&#39;s Condensed Chemical Dictionary, 12th ed, p1099; McGraw-Hill Dictionary of Scientific and Technical Terms, 4th ed, p1851)	SDHC
Tamoxifen	One of the selective estrogen receptor modulators (SERM) with tissue-specific activities for the treatment and prevention of estrogen receptor positive breast cancer. Tamoxifen acts as an anti-estrogen (inhibiting agent) in the mammary tissue, but as an estrogen (stimulating agent) in cholesterol metabolism, bone density, and cell proliferation in the endometrium. [PubChem]	PRKCZ
Terlipressin	Terlipressin is an analogue of vasopressin used as a vasoactive drug in the management of hypotension. It has been found to be effective when norepinephrine does not help. [Wikipedia]	AVPR2
Tocilizumab	Tocilizumab is a recombinant, humanized, anti-human interleukin 6 (IL-6) receptor monoclonal antibody that achieves a significant therapeutic response rate. The light chain is made up of 214 amino acids. The heavy chain is made up of 448 amino acids. The four polypeptide chains are linked intra- and inter-molecularly by disulfide bonds. FDA approved on January 8, 2010. Tocilizumab (injection) was…	IL6R	yes
Tofacitinib	Tofacitinib is an inhibitor of Janus kinases, a group of intracellular enzymes involved in signalling pathways that affect hematopoiesis and immune cell function. It is approved by the FDA for treatment of moderate to severe rheumatoid arthritis that responds inadequately to methotrexate or in those who are intolerant to methotrexate. Besides rheumatoid arthritis, tofacitinib has also been studie…	TYK2	yes
Tolvaptan	Tolvaptan is used to treat low blood sodium levels (hyponatremia) associated with various conditions like congestive heart failure, cirrhosis, and syndrome of inappropriate antidiuretic hormones (SIADH). FDA approved on May 19, 2009.	AVPR2
Tositumomab	Murine IgG2a lambda monoclonal antibody against CD20 antigen (2 heavy chains of 451 residues, 2 lambda chains of 220 residues). It is produced in an antibiotic-free culture of mammalian cells. It can be covalently linked to Iodine 131 (a radioactive isotope of iodine).	FCGR2A
Trapidil	Trapidil, a platelet-derived growth factor antagonist, was originally developed as a vasodilator and anti-platelet agent and has been used to treat patients with ischemic coronary heart, liver, and kidney disease.	PDE1B
Trastuzumab	A recombinant IgG1 kappa, humanized monoclonal antibody that selectively binds with high affinity in a cell-based assay (Kd = 5 nM) to the extracellular domain of the human epidermal growth factor receptor protein. Produced in CHO cell culture. In December 2017, FDA approved Ogivri (trastuzumab-dkst) as a biosimilar to Herceptin (trastuzumab) for the treatment of patients with breast or metastati…	ERBB2,FCGR2A
Trastuzumab emtansine	Trastuzumab emtansine, formerly called Trastuzumab-DM1 (T-DM1) is a first-in-class HER2 antibody drug conjugate (ADC) comprised of Genentech's trastuzumab antibody linked to ImmunoGen's cell-killing agent, DM1. T-DM1 combines two strategies-- anti-HER2 activity and targeted intracellular delivery of the potent anti-microtubule agent, DM1 (a maytansine derivative)--to produce cell cycle arrest and…	ERBB2
Trimebutine	Trimebutine is a spasmolytic agent that regulates intestinal and colonic motility and relieves abdominal pain with antimuscarinic and weak mu opioid agonist effects. It is marketed for the treatment of irritable bowel syndrome (IBS) and lower gastrointestinal tract motility disorders, with IBS being one of the most common multifactorial GI disorders [A19691]. It is used to restore normal bowel fu…	CACNB1
Vasopressin	Antidiuretic hormone, also known as vasopressin, is a nine amino acid peptide secreted from the posterior pituitary. Antidiuretic hormone binds to receptors in the distal or collecting tubules of the kidney and promotes reabsorbtion of water back into the circulation	AVPR2
Verapamil	A calcium channel blocker that is a class IV anti-arrhythmia agent.	CACNB1
Vitamin A	Retinol and derivatives of retinol that play an essential role in metabolic functioning of the retina, the growth of and differentiation of epithelial tissue, the growth of bone, reproduction, and the immune response. Dietary vitamin A is derived from a variety of carotenoids found in plants. It is enriched in the liver, egg yolks, and the fat component of dairy products. [PubChem]	RDH5
Vitamin E	A generic descriptor for all tocopherols and tocotrienols that exhibit alpha-tocopherol activity. By virtue of the phenolic hydrogen on the 2H-1-benzopyran-6-ol nucleus, these compounds exhibit varying degree of antioxidant activity, depending on the site and number of methyl groups and the type of isoprenoids.	DGKA	yes

## Sheet: Supplementary Table 3
Drug Name	Drug Description	Drug Targets	In Use
Apremilast	Apremilast is a novel, orally available small molecule inhibitor of type-4 cyclic nucleotide phosphodiesterase (PDE-4). It is indicated in the treatment of active psoriatic arthritis in adults (approved by the FDA in March 2014) and moderate to severe plaque psoriasis (approved by the FDA in September 2014). PDE-4 is a cyclic adenosine monophosphate (cAMP)-specific phosphodiesterase that is predo…	PDE4A
Bosutinib	Bosutinib is a Bcr-Abl kinase inhibitor for the treatment of Philadelphia chromosome-positive (Ph+) chronic myelogenous leukemia (CML). Compared to other tyrosine kinase inhibitors, it has a more favourable hematologic toxicity profile. FDA approved on September 4, 2012.	CDK2
Caffeine	A methylxanthine naturally occurring in some beverages and also used as a pharmacological agent. Caffeine's most notable pharmacological effect is as a central nervous system stimulant, increasing alertness and producing agitation. It also relaxes smooth muscle, stimulates cardiac muscle, stimulates diuresis, and appears to be useful in the treatment of some types of headache. Several cellular ac…	PDE4A
Crisaborole	Crisaborole is a novel oxaborole approved by FDA on December 14, 2016 as Eucrisa, a topical treatment of for mild to moderate atopic dermatitis. This non-steroidal agent is efficacious in improving disease severity, reducing the risk of infection and reducing the signs and symptoms in patients 2 years old and older. It reduces the local inflammation in the skin and prevents further exacerbation o…	PDE4A
Dimethyl fumarate	Dimethyl fumarate is an anti-inflammatory. It is indicated for multiple sclerosis patients with relapsing forms and is also being investigated for the treatment of psoriasis. The mechanism of action of dimethyl fumarate in multiple sclerosis is not well understood. It is thought to involve dimethyl fumarate degradation to its active metabolite monomethyl fumarate (MMF) then MMF up-regulates the N…	KEAP1
Dipyridamole	A phosphodiesterase inhibitor that blocks uptake and metabolism of adenosine by erythrocytes and vascular endothelial cells. Dipyridamole also potentiates the antiaggregating action of prostacyclin. (From AMA Drug Evaluations Annual, 1994, p752)	PDE4A
Drotaverine	Drotaverine (INN, also known as drotaverin) is an antispasmodic drug, structurally related to papaverine. Drotaverine is a selective inhibitor of phosphodiesterase 4, and has no anticholinergic effects. Drotaverine has been shown to possess dose-dependant analgesic effects in animal models. One small study has shown drotaverine to be eliminated mainly non-renally.	PDE4A
Dyphylline	A theophylline derivative with broncho- and vasodilator properties. It is used in the treatment of asthma, cardiac dyspnea, and bronchitis. [PubChem]	PDE4A
Enprofylline	Enprofylline is a derivative of theophylline which shares bronchodilator properties. Enprofylline is used in asthma, chronic obstructive pulmonary disease, and in the management of cerebrovascular insufficiency, sickle cell disease, and diabetic neuropathy. Long-term enprofylline administration may be associated with elevation in liver enzyme levels and unpredictable blood levels.	PDE4A
Glutamic Acid	A peptide that is a homopolymer of glutamic acid.	GLS2
Glutathione	A tripeptide with many roles in cells. It conjugates to drugs to make them more soluble for excretion, is a cofactor for some enzymes, is involved in protein disulfide bond rearrangement and reduces peroxides.	GPX3
Glycine	A non-essential amino acid. It is found primarily in gelatin and silk fibroin and used therapeutically as a nutrient. It is also a fast inhibitory neurotransmitter.	SHMT2
Hyaluronic acid	Hyaluronic acid (HA) is an anionic, nonsulfated glycosaminoglycan distributed widely throughout connective, epithelial, and neural tissues. It is unique among glycosaminoglycans in that it is nonsulfated, forms in the plasma membrane instead of the Golgi, and can be very large, with its molecular weight often reaching the millions. One of the chief components of the extracellular matrix, hyaluron…	ICAM1
Ibudilast	Ibudilast is an anti-inflammatory and neuroprotective oral agent which shows an excellent safety profile at 60 mg/day and provides significantly prolonged time-to-first relapse and attenuated brain volume shrinkage in patients with relapsing-remitting (RR) and/or secondary progressive (SP) multiple sclerosis (MS). Ibudilast is currently in development in the U.S. (codes: AV-411 or MN-166), but is…	PDE4A
Iloprost	Iloprost is a synthetic analogue of prostacyclin PGI2. Iloprost dilates systemic and pulmonary arterial vascular beds. It is used to treat pulmonary arterial hypertension (PAH).	PDE4A
Interferon gamma-1b	Human Interferon gamma-1b (140 residues), produced from E. coli. Production of Actimmune is achieved by fermentation of a genetically engineered Escherichia coli bacterium containing the DNA which encodes for the human protein. Purification of the product is achieved by conventional column chromatography. The sequence displayed is a cDNA sequence which codes for human interferon gamma, as describ…	IFNGR1
NADH	NADH is the reduced form of NAD+, and NAD+ is the oxidized form of NADH, a coenzyme composed of ribosylnicotinamide 5'-diphosphate coupled to adenosine 5'-phosphate by pyrophosphate linkage. It is found widely in nature and is involved in numerous enzymatic reactions in which it serves as an electron carrier by being alternately oxidized (NAD+) and reduced (NADH). It forms NADP with the addition …	RDH5
Nafamostat	Nafamostat is a synthetic serine protease inhibitor that is commonly formulated with hydrochloric acid due to its basic properties. It has been used in trials studying the prevention of Liver Transplantation and Postreperfusion Syndrome. The use of nafamostat in Asian countries is approved as an anticoagulant therapy for patients undergoing continuous renal replacement therapy due to acute kidney…	ICAM1
Natalizumab	Humanized IgG4k monoclonal antibody produced in murine myeloma cells. Natalizumab contains human framework regions and the complementarity-determining regions of a murine antibody that binds to a4-integrin. Natalizumab was voluntarily withdrawn from U.S. market because of risk of Progressive multifocal leukoencephalopathy (PML). It was returned to market July, 2006.	ICAM1
Oxtriphylline	Oxtriphylline is the choline salt form of theophylline. Once in the body, theophylline is released and acts as a phosphodiesterase inhibitor, adenosine receptor blocker, and histone deacetylase activator. Its main physiological reponse is to dilate the bronchioles. As such, oxytriphylline is indicated mainly for asthma, bronchospasm, and COPD (i.e. all the same indications as the other theophylli…	PDE4A
Pentoxifylline	A methylxanthine derivative that inhibits phosphodiesterase and affects blood rheology. It improves blood flow by increasing erythrocyte and leukocyte flexibility. It also inhibits platelet aggregation. Pentoxifylline modulates immunologic activity by stimulating cytokine production. [PubChem]	PDE4A
Pyridoxal Phosphate	This is the active form of vitamin B6 serving as a coenzyme for synthesis of amino acids, neurotransmitters (serotonin, norepinephrine), sphingolipids, aminolevulinic acid. During transamination of amino acids, pyridoxal phosphate is transiently converted into pyridoxamine phosphate (pyridoxamine).	SHMT2
Roflumilast	Roflumilast is a phosphodiesterase-4 (PDE-4) inhibitor. Due to its selective inhibition of the PDE4 isoenzyme in lung cells, roflumilast is indicated for the management of chronic obstrtuctive pulmonary disease (COPD) exacerbations. Treatment with Roflumilast is associated with an increase in psychiatric adverse reactions, including suicide and suicidal attempts.	PDE4A
Theophylline	A methylxanthine derivative from tea with diuretic, smooth muscle relaxant, bronchial dilation, cardiac and central nervous system stimulant activities. Mechanistically, theophylline acts as a phosphodiesterase inhibitor, adenosine receptor blocker, and histone deacetylase activator. Theophylline is marketed under several brand names such as Uniphyl and Theochron, and it is indicated mainly for a…	PDE4A
Tofisopam	Tofisopam (marketed under brand names Emandaxin and Grandaxin) is a 2,3-benzodiazepine drug which is a benzodiazepine derivative. In contrast to classical 1,4-benzodiazepines, the compound does not bind to the benzodiazepine binding site of the gamma-aminobutyric acid receptor and its psychopharmacological profile differs from such compounds. Although Tofisopam is not approved for sale in North A…	PDE4A
Trapidil	Trapidil, a platelet-derived growth factor antagonist, was originally developed as a vasodilator and anti-platelet agent and has been used to treat patients with ischemic coronary heart, liver, and kidney disease.	PDE4A
Vitamin A	Retinol and derivatives of retinol that play an essential role in metabolic functioning of the retina, the growth of and differentiation of epithelial tissue, the growth of bone, reproduction, and the immune response. Dietary vitamin A is derived from a variety of carotenoids found in plants. It is enriched in the liver, egg yolks, and the fat component of dairy products. [PubChem]	RDH5
Vitamin E	A generic descriptor for all tocopherols and tocotrienols that exhibit alpha-tocopherol activity. By virtue of the phenolic hydrogen on the 2H-1-benzopyran-6-ol nucleus, these compounds exhibit varying degree of antioxidant activity, depending on the site and number of methyl groups and the type of isoprenoids.	DGKA	yes

## Sheet: Supplementary Table 4
Drug Name	Drug Description	Drug Targets	In Use
Azacitidine	A pyrimidine nucleoside analogue that inhibits DNA methyltransferase, impairing DNA methylation. It is also an antimetabolite of cytidine, incorporated primarily into RNA. Azacytidine has been used as an antineoplastic agent. [PubChem]	DNMT1
Decitabine	Decitabine is indicated for treatment of patients with myelodysplastic syndrome (MDS). It is a chemical analogue of cytidine, a nucleoside present in DNA and RNA. Cells in the presence of Decitabine incorporate it into DNA during replication and RNA during transcription. The incorporation of Decitabine into DNA or RNA inhibits methyltransferase thereby causing demethylation in that sequence. This…	DNMT1
Flucytosine	A fluorinated cytosine analog that is used as an antifungal agent. [PubChem]	DNMT1
Hyaluronic acid	Hyaluronic acid (HA) is an anionic, nonsulfated glycosaminoglycan distributed widely throughout connective, epithelial, and neural tissues. It is unique among glycosaminoglycans in that it is nonsulfated, forms in the plasma membrane instead of the Golgi, and can be very large, with its molecular weight often reaching the millions. One of the chief components of the extracellular matrix, hyaluron…	ICAM1
Nafamostat	Nafamostat is a synthetic serine protease inhibitor that is commonly formulated with hydrochloric acid due to its basic properties. It has been used in trials studying the prevention of Liver Transplantation and Postreperfusion Syndrome. The use of nafamostat in Asian countries is approved as an anticoagulant therapy for patients undergoing continuous renal replacement therapy due to acute kidney…	ICAM1
Natalizumab	Humanized IgG4k monoclonal antibody produced in murine myeloma cells. Natalizumab contains human framework regions and the complementarity-determining regions of a murine antibody that binds to a4-integrin. Natalizumab was voluntarily withdrawn from U.S. market because of risk of Progressive multifocal leukoencephalopathy (PML). It was returned to market July, 2006.	ICAM1
Procainamide	A derivative of procaine with less CNS action. [PubChem]	DNMT1
Tofacitinib	Tofacitinib is an inhibitor of Janus kinases, a group of intracellular enzymes involved in signalling pathways that affect hematopoiesis and immune cell function. It is approved by the FDA for treatment of moderate to severe rheumatoid arthritis that responds inadequately to methotrexate or in those who are intolerant to methotrexate. Besides rheumatoid arthritis, tofacitinib has also been studie…	TYK2	yes

## Sheet: Supplementary Table 5
Pathway	Number of molecules in pathway	Number of drug targets in pathway	Drug targets in pathway	Number of drugs in pathway	Drugs in pathway	RA							PsA							JIA
						-log(P-value)	Number of interacting genes	Interacting genes	Number of drug targets	Drug targets	Number of drugs	Drugs	-log(P-value)	Number of interacting genes	Interacting genes	Number of drug targets	Drug targets	Number of drugs	Drugs	-log(P-value)	Number of interacting genes	Interacting genes	Number of drug targets	Drug targets	Number of drugs	Drugs
3-phosphoinositide Biosynthesis	202	35	ACP1, ATM, ATP1A1, CA3, CD19, CD80, CD86, EGFR, ERBB2, ERBB4, FGFR1, FGFR2, FGFR3, FGFR4, FLT3, FYN, GRB2, KIT, LCK, MET, PDCD1, PDGFRA, PDGFRB, PDXP, PHOSPHO1, PI4K2B, PIK3CA, PIK3CB, PIK3CD, PIK3R1, PIK3R2, PIK3R3, PTPN1, SRC, TLR9	79	Abatacept, Acetazolamide, Acetyldigitoxin, Adenine, Afatinib, Almitrine, Antithymocyte immunoglobulin (rabbit), Axicabtagene ciloleucel, Becaplermin, Belatacept, Bepridil, Blinatumomab, Bosutinib, Bretylium, Brigatinib, Brinzolamide, Cabozantinib, Caffeine, Celecoxib, Cetuximab, Chloroquine, Choline, Ciclopirox, Copanlisib, Crizotinib, Dasatinib, Deslanoside, Diazoxide, Diclofenamide, Digitoxin, …	2.03	8	ATM, DUSP12, ERBB2, MTMR9, PIP4K2C, PPP1R1B, PTPN2, PTPRC	2	ATM, ERBB2	7	Afatinib, Brigatinib, Caffeine, Lapatinib, Pertuzumab, Trastuzumab, Trastuzumab emtansine
4-1BB Signalling in T Lymphocytes	32	14	ATF2, CHUK, IKBKB, JUN, MAP2K1, MAP2K2, MAPK1, MAPK11, MAPK14, MAPK3, NFKB1, NFKB2, NFKBIA, RELA	23	Acetylcysteine, Acetylsalicylic acid, Aminosalicylic Acid, Arsenic trioxide, Auranofin, Bosutinib, Cobimetinib, Dasatinib, Dimethyl fumarate, Glucosamine, Irbesartan, Isoprenaline, Mesalazine, Pranlukast, Pseudoephedrine, Regorafenib, Sulfasalazine, Sulindac, Thalidomide, Trametinib, Triflusal, Turpentine, Vinblastine	2.95	4	IKBKG, MAPK13, NFKBIE, TRAF1	0		0
Actin Nucleation by ARP-WASP Complex	62	8	GRB2, ITGA4, ITGA5, ITGB1, RAC1, RHOB, ROCK1, ROCK2	11	Antithymocyte immunoglobulin (rabbit), Azathioprine, Botulinum Toxin Type A, Dextromethorphan, Natalizumab, Netarsudil, Pegademase bovine, Resveratrol, Ripasudil, Tinzaparin, Vedolizumab								1.46	2	ACTR2, RHOC	0		0
Activation of IRF by Cytosolic Pattern Recognition Receptors	63	13	ATF2, CHUK, IFNAR1, IKBKB, IL6, JUN, LTA, NFKB1, NFKB2, NFKBIA, PPIB, RELA, TNF	38	Acetylcysteine, Acetylsalicylic acid, Adalimumab, Aminosalicylic Acid, Amrinone, Apremilast, Arsenic trioxide, Auranofin, Certolizumab pegol, Chloroquine, Clenbuterol, Dimethyl fumarate, Epinephrine, Etanercept, Glucosamine, Golimumab, Infliximab, Interferon Alfa-2a Recombinant, Interferon Alfa-2b Recombinant, Interferon alfa-n1, Interferon alfa-n3, Interferon alfacon-1, Interferon beta-1a, Inter…	1.88	4	CD40, IKBKG, NFKBIE, TRAF6	0		0
Acute Phase Response Signalling	176	81	A2M, AGT, AHSG, AKT1, ALB, AMBP, APCS, APOA1, APOA2, APOH, C1R, C1S, C3, C4B, C4BPA, C5, C9, CHUK, CP, F2, F8, FGA, FGB, FGG, FN1, FOS, FTL, GRB2, HMOX1, HMOX2, IKBKB, IL1A, IL1B, IL1R1, IL1RN, IL6, IL6R, ITIH2, JAK2, JUN, KLKB1, MAP2K1, MAP2K2, MAPK1, MAPK11, MAPK14, MAPK3, MTOR, NFKB1, NFKB2, NFKBIA, NOLC1, NR3C1, ORM1, ORM2, PDPK1, PIK3CA, PIK3CB, PIK3CD, PIK3R1, PIK3R2, PIK3R3, PLG, RAF1, RBP…	184	Abciximab, Acetylcysteine, Acetylsalicylic acid, Acitretin, Adalimumab, Alclometasone, Alefacept, Alemtuzumab, Alteplase, Amcinonide, Aminocaproic Acid, Aminosalicylic Acid, Amrinone, Amsacrine, Anakinra, Anistreplase, Anti-inhibitor coagulant complex, Antihemophilic factor human recombinant, Antithrombin Alfa, Apremilast, Aprotinin, Ardeparin, Argatroban, Arsenic trioxide, Auranofin, Bacitracin,…	1.84	7	IKBKG, IL6R, IL6ST, IRAK1, MAPK13, NFKBIE, TRAF6	1	IL6R	2	Sarilumab, Tocilizumab								1.5	2	IL6ST, TRAF6	0		0
Angiopoietin Signalling	86	25	AKT1, ATM, BIRC5, CHUK, FGFR1, FGFR2, FGFR3, FGFR4, FLT3, GRB2, IKBKB, NFKB1, NFKB2, NFKBIA, NOS3, PIK3CA, PIK3CB, PIK3CD, PIK3R1, PIK3R2, PIK3R3, RELA, STAT5B, TEK, TLR9	39	Acetylcysteine, Acetylsalicylic acid, Aminosalicylic Acid, Ampicillin, Apremilast, Arsenic trioxide, Auranofin, Brigatinib, Caffeine, Chloroquine, Copanlisib, Dasatinib, Dimethyl fumarate, Glucosamine, Heparin, Hydroxychloroquine, Isoprenaline, L-Arginine, L-Citrulline, Lenvatinib, Mesalazine, Miconazole, Midostaurin, Nintedanib, Palifermin, Pazopanib, Pegademase bovine, Ponatinib, Pranlukast, Re…	2.08	5	ATM, FOXO1, IKBKG, NCK1, NFKBIE	1	ATM	1	Caffeine
Apelin Cardiomyocyte Signalling Pathway	115	36	AKT1, ATM, CAT, FGFR1, FGFR2, FGFR3, FGFR4, FLT3, GRB2, HIF1A, ITPR1, MAPK1, MAPK11, MAPK14, MAPK3, NOS3, PDIA3, PIK3CA, PIK3CB, PIK3CD, PIK3R1, PIK3R2, PIK3R3, PLCL1, PRKCA, PRKCB, PRKCD, PRKCE, PRKCG, PRKCI, PRKCQ, PRKCZ, SLC8A1, SLC9A1, TGFB1, TLR9	42	Alpha-Linolenic Acid, Amiloride, Apremilast, Arsenic trioxide, Brigatinib, Caffeine, Carvedilol, Chloroquine, Copanlisib, Copper, Dasatinib, Fomepizole, Glycerin, Heparin, Hyaluronidase, Hyaluronidase (Human Recombinant), Hydroxychloroquine, Icosapent, Ingenol Mebutate, Isoprenaline, L-Arginine, L-Citrulline, Lenvatinib, Miconazole, Midostaurin, Nintedanib, Palifermin, Pazopanib, Pegademase bovin…	2.18	6	ATM, HIF1A, MAPK13, MYL2, PRKCH, PRKCZ	3	ATM, HIF1A, PRKCZ	3	Caffeine, Carvedilol, Tamoxifen
Apelin Endothelial Signalling Pathway	127	50	ADCY1, AKT1, ATM, CALM3, CCL2, FGFR1, FGFR2, FGFR3, FGFR4, FLT3, FOS, GRB2, HDAC4, HDAC5, HIF1A, ICAM1, JUN, MAP2K1, MAP2K2, MAPK1, MAPK3, MTOR, NFKB1, NFKB2, NOS3, PIK3CA, PIK3CB, PIK3CD, PIK3R1, PIK3R2, PIK3R3, PRKAA1, PRKAA2, PRKAB1, PRKAB2, PRKAG1, PRKAG2, PRKCA, PRKCB, PRKCD, PRKCE, PRKCG, PRKCI, PRKCQ, PRKCZ, RAF1, RELA, TEK, TLR9, VCAM1	65	Acetylsalicylic acid, Adenosine monophosphate, Ampicillin, Apremilast, Arsenic trioxide, Belinostat, Bosutinib, Brigatinib, Caffeine, Calcium Citrate, Calcium Phosphate, Carvedilol, Chloroquine, Chondroitin sulfate, Cobimetinib, Copanlisib, Dabrafenib, Danazol, Dimethyl fumarate, Ethanol, Everolimus, Glucosamine, Heparin, Hyaluronic acid, Hydroxychloroquine, Ingenol Mebutate, Irbesartan, Isoprena…	1.97	6	ATM, HIF1A, ICAM1, PRKAG1, PRKCH, PRKCZ	5	ATM, HIF1A, ICAM1, PRKAG1, PRKCZ	7	Acetylsalicylic acid, Caffeine, Carvedilol, Hyaluronic acid, Nafamostat, Natalizumab, Tamoxifen
April Mediated Signalling	39	12	CHUK, FOS, IKBKB, JUN, MAPK1, MAPK11, MAPK14, NFATC1, NFKB1, NFKB2, NFKBIA, RELA	20	Acetylcysteine, Acetylsalicylic acid, Aminosalicylic Acid, Arsenic trioxide, Auranofin, Dasatinib, Dimethyl fumarate, Glucosamine, Irbesartan, Isoprenaline, Mesalazine, Nadroparin, Pranlukast, Pseudoephedrine, Regorafenib, Sulfasalazine, Thalidomide, Triflusal, Turpentine, Vinblastine	3.63	5	IKBKG, MAPK13, NFKBIE, TRAF1, TRAF6	0		0
Axonal Guidance Signalling	498	101	ABL1, ACE, AKT1, ATM, BDNF, BMP4, CFL1, CHP1, CXCL12, CXCR4, EGF, ENPEP, EPHA2, EPHA5, EPHB4, ERBB2, FGFR1, FGFR2, FGFR3, FGFR4, FLT3, FYN, GNG2, GRB2, GSK3B, ITGA4, ITGA5, ITGB1, KCNJ12, L1CAM, LIMK1, MAP2K1, MAP2K2, MAPK1, MAPK3, MET, MME, MMP1, MMP10, MMP11, MMP12, MMP13, MMP14, MMP15, MMP16, MMP17, MMP2, MMP20, MMP21, MMP24, MMP25, MMP26, MMP27, MMP28, MMP3, MMP7, MMP8, MMP9, NFATC1, NGF, NRP…	115	Acetohydroxamic Acid, Acetylsalicylic acid, Afatinib, Aflibercept, Albendazole, Amitriptyline, Antithymocyte immunoglobulin (rabbit), Arsenic trioxide, Azathioprine, Benazepril, Bevacizumab, Bosutinib, Brigatinib, Cabazitaxel, Cabozantinib, Caffeine, Calcium, Calcium Citrate, Calcium Phosphate, Captopril, Carvedilol, Chloroquine, Chondroitin sulfate, Cilazapril, Clenbuterol, Cobimetinib, Colchici…	1.52	13	AFG3L2, ATM, ERBB2, GLI1, MYL2, NCK1, PFN1, PLXNA3, PLXNB3, PRKAG1, PRKCH, PRKCZ, RGS3	4	ATM, ERBB2, PRKAG1, PRKCZ	9	Acetylsalicylic acid, Afatinib, Brigatinib, Caffeine, Lapatinib, Pertuzumab, Tamoxifen, Trastuzumab, Trastuzumab emtansine
B Cell Activating Factor Signalling	41	13	CHUK, FOS, IKBKB, JUN, MAPK1, MAPK11, MAPK14, NFATC1, NFKB1, NFKB2, NFKBIA, RELA, TNFSF13B	21	Acetylcysteine, Acetylsalicylic acid, Aminosalicylic Acid, Arsenic trioxide, Auranofin, Belimumab, Dasatinib, Dimethyl fumarate, Glucosamine, Irbesartan, Isoprenaline, Mesalazine, Nadroparin, Pranlukast, Pseudoephedrine, Regorafenib, Sulfasalazine, Thalidomide, Triflusal, Turpentine, Vinblastine	3.52	5	IKBKG, MAPK13, NFKBIE, TRAF1, TRAF6	0		0
B Cell Receptor Signalling	194	57	ABL1, AKT1, ATF2, ATF4, ATM, BTK, CALM3, CAMK2G, CD19, CD22, CFL1, CHUK, CREB1, CSK, FCGR2A, FCGR2B, FCGR2C, FGFR1, FGFR2, FGFR3, FGFR4, FLT3, GRB2, GSK3B, IGHG1, IGHG4, IKBKB, JUN, LYN, MAP2K1, MAP2K2, MAP3K2, MAPK1, MAPK11, MAPK14, MAPK3, MTOR, NFATC1, NFKB1, NFKB2, NFKBIA, PDPK1, PIK3CA, PIK3CB, PIK3CD, PIK3R1, PIK3R2, PIK3R3, PPP3R2, PRKCB, PRKCQ, PTK2B, RAC1, RAC2, RAF1, RELA, TLR9	87	Abciximab, Acalabrutinib, Acetylcysteine, Acetylsalicylic acid, Adalimumab, Adenosine monophosphate, Alefacept, Alemtuzumab, Aminosalicylic Acid, Antithymocyte immunoglobulin (rabbit), Arsenic trioxide, Auranofin, Axicabtagene ciloleucel, Azathioprine, Baricitinib, Basiliximab, Bevacizumab, Blinatumomab, Bosutinib, Brigatinib, Caffeine, Calcium Citrate, Calcium Phosphate, Celecoxib, Cetuximab, Ch…	1.63	7	ATM, FCGR2A, FOXO1, IKBKG, MAPK13, NFKBIE, PTPRC	2	ATM, FCGR2A	21	Abciximab, Adalimumab, Alefacept, Alemtuzumab, Basiliximab, Bevacizumab, Caffeine, Cetuximab, Daclizumab, Efalizumab, Etanercept, Gemtuzumab ozogamicin, Ibritumomab tiuxetan, Immune Globulin Human, Muromonab, Natalizumab, Palivizumab, Rituximab, Sarilumab, Tositumomab, Trastuzumab
CCR5 Signalling in Macrophages	94	41	CACNA1A, CACNA1B, CACNA1C, CACNA1D, CACNA1F, CACNA1G, CACNA1H, CACNA1I, CACNA1S, CACNA2D1, CACNA2D2, CACNA2D3, CACNB1, CACNB2, CACNB3, CACNB4, CACNG1, CACNG2, CALM3, CCR5, CD247, CD3D, CD3E, CD3G, CD4, FCER1G, FOS, GNG2, JUN, MAPK1, MAPK11, MAPK14, PRKCA, PRKCB, PRKCD, PRKCE, PRKCG, PRKCI, PRKCQ, PRKCZ, PTK2B	63	Amiodarone, Amlodipine, Antithymocyte immunoglobulin (rabbit), Arsenic trioxide, Baricitinib, Benzylpenicilloyl Polylysine, Bepridil, Blinatumomab, Calcium, Calcium Citrate, Calcium Phosphate, Cinnarizine, Clevidipine, Cyclandelate, Dasatinib, Diltiazem, Dronedarone, Drotaverine, Ethanol, Ethosuximide, Felodipine, Flunarizine, Fluspirilene, Gabapentin, Gabapentin Enacarbil, Halothane, Ibutilide, …	1.32	4	CACNB1, MAPK13, PRKCH, PRKCZ	2	CACNB1, PRKCZ	11	Amlodipine, Dronedarone, Ethanol, Ibutilide, Magnesium Sulfate, Manidipine, Nimodipine, Spironolactone, Tamoxifen, Trimebutine, Verapamil
CD28 Signalling in T Helper Cells	134	53	AKT1, ATM, CALM3, CD247, CD3D, CD3E, CD3G, CD4, CD80, CD86, CHP1, CHUK, CSK, CTLA4, FCER1G, FGFR1, FGFR2, FGFR3, FGFR4, FLT3, FOS, FYN, GRB2, HLA-A, HLA-B, HLA-DQB1, HLA-DRB1, IKBKB, IL2, ITK, ITPR1, ITPR2, ITPR3, JUN, LCK, MAP2K1, MAP2K2, NFATC1, NFKB1, NFKB2, NFKBIA, PDPK1, PIK3CA, PIK3CB, PIK3CD, PIK3R1, PIK3R2, PIK3R3, PPP3R2, PRKCQ, RAC1, RELA, TLR9	60	Abacavir, Abatacept, Acetylcysteine, Acetylsalicylic acid, Aminosalicylic Acid, Antithymocyte immunoglobulin (rabbit), Apremilast, Arsenic trioxide, Auranofin, Azathioprine, Belatacept, Benzylpenicilloyl Polylysine, Blinatumomab, Bosutinib, Brigatinib, Caffeine, Calcium Citrate, Calcium Phosphate, Cefazolin, Celecoxib, Chloroquine, Cobimetinib, Coccidioides immitis spherule, Copanlisib, Cyclospor…	1.34	5	ATM, CTLA4, IKBKG, NFKBIE, PTPRC	2	ATM, CTLA4	2	Caffeine, Ipilimumab
CD40 Signalling	81	34	ATF1, ATM, CHUK, FGFR1, FGFR2, FGFR3, FGFR4, FLT3, FOS, GRB2, ICAM1, IKBKB, JAK3, JUN, LTA, MAP2K1, MAP2K2, MAPK1, MAPK11, MAPK14, MAPK3, NFKB1, NFKB2, NFKBIA, PIK3CA, PIK3CB, PIK3CD, PIK3R1, PIK3R2, PIK3R3, PTGS1, PTGS2, RELA, TLR9	95	Aceclofenac, Acemetacin, Acetaminophen, Acetylcysteine, Acetylsalicylic acid, Alclofenac, Aminosalicylic Acid, Antipyrine, Antrafenine, Arsenic trioxide, Auranofin, Balsalazide, Baricitinib, Bosutinib, Brigatinib, Bromfenac, Caffeine, Carprofen, Celecoxib, Chloroquine, Choline magnesium trisalicylate, Cobimetinib, Copanlisib, Dasatinib, Dexibuprofen, Diclofenac, Diethylcarbamazine, Diflunisal, Di…	5.58	9	ATM, CD40, ICAM1, IKBKG, MAPK13, NFKBIE, TNFAIP3, TRAF1, TRAF6	2	ATM, ICAM1	4	Caffeine, Hyaluronic acid, Nafamostat, Natalizumab								2.13	2	ICAM1, TRAF6	1	ICAM1	3	Hyaluronic acid, Nafamostat, Natalizumab
CNTF Signalling	71	25	AKT1, ATM, FGFR1, FGFR2, FGFR3, FGFR4, FLT3, GRB2, JAK1, JAK2, MAP2K1, MAP2K2, MAPK1, MAPK3, MTOR, PIK3CA, PIK3CB, PIK3CD, PIK3R1, PIK3R2, PIK3R3, RAF1, RPS6KA3, TLR9, TYK2	34	Acetylsalicylic acid, Arsenic trioxide, Baricitinib, Bosutinib, Brigatinib, Caffeine, Chloroquine, Cobimetinib, Copanlisib, Dabrafenib, Everolimus, Heparin, Hydroxychloroquine, Isoprenaline, Lenvatinib, Midostaurin, Nintedanib, Palifermin, Pazopanib, Pegademase bovine, Pimecrolimus, Ponatinib, Regorafenib, Resveratrol, Ruxolitinib, Sirolimus, Sorafenib, Sulindac, Sunitinib, Temsirolimus, Thalidom…	1.71	4	ATM, IL6ST, RPS6KA2, TYK2	2	ATM, TYK2	2	Caffeine, Tofacitinib								2.24	2	IL6ST, TYK2	1	TYK2	1	Tofacitinib
CXCR4 Signalling	172	44	ADCY1, AKT1, ATM, CD4, CXCL12, CXCR4, FGFR1, FGFR2, FGFR3, FGFR4, FLT3, FOS, GNG2, GRB2, ITPR1, ITPR2, ITPR3, JUN, LYN, MAP2K1, MAP2K2, MAPK1, MAPK3, PIK3CA, PIK3CB, PIK3CD, PIK3R1, PIK3R2, PIK3R3, PRKCA, PRKCB, PRKCD, PRKCE, PRKCG, PRKCI, PRKCQ, PRKCZ, RAC1, RAF1, RHOB, ROCK1, ROCK2, SRC, TLR9	47	Adenosine monophosphate, Antithymocyte immunoglobulin (rabbit), Arsenic trioxide, Azathioprine, Bosutinib, Botulinum Toxin Type A, Brigatinib, Caffeine, Chloroquine, Cobimetinib, Copanlisib, Dabrafenib, Dasatinib, Dextromethorphan, Framycetin, Glycerin, Halothane, Heparin, Hydroxychloroquine, Ingenol Mebutate, Irbesartan, Isoprenaline, Lenvatinib, Midostaurin, Nadroparin, Netarsudil, Nintedanib, …	1.4	6	ATM, ELMO2, MYL2, PRKCH, PRKCZ, RHOC	2	ATM, PRKCZ	2	Caffeine, Tamoxifen	2.05	4	ELMO1, MYL6, MYL6B, RHOC	0		0
Caveolar-mediated Endocytosis Signalling	71	24	ABL1, ACTG1, ALB, B2M, CD55, EGF, EGFR, FYN, HLA-A, HLA-B, INSR, ITGA2B, ITGA4, ITGA5, ITGAL, ITGAV, ITGB1, ITGB2, ITGB3, ITGB7, MAP3K2, PRKCA, PTPN1, SRC	64	Abacavir, Abciximab, Afatinib, Amsacrine, Antithymocyte immunoglobulin (rabbit), Bosutinib, Brigatinib, Cefotaxime, Cetuximab, Chloramphenicol, Chromic chloride, Coccidioides immitis spherule, Copper, Dasatinib, Doxycycline, Efalizumab, Eptifibatide, Erlotinib, Erythromycin, Gefitinib, Guaiacol, Icotinib, Imatinib, Ingenol Mebutate, Insulin Aspart, Insulin Degludec, Insulin Detemir, Insulin Glarg…								2.33	3	DNM2, ITGA7, RAB5B	0		0
Cdc42 Signalling	167	28	ATF2, B2M, CD247, CD3D, CD3E, CD3G, CFL1, FCER1G, FOS, GSK3B, HLA-A, HLA-B, HLA-DQA2, HLA-DQB1, HLA-DRB1, ITGA4, ITGA5, ITGB1, ITK, JUN, LIMK1, MAPK1, MAPK11, MAPK14, PRKCI, PRKCZ, RAF1, SRC	31	Abacavir, Antithymocyte immunoglobulin (rabbit), Arsenic trioxide, Benzylpenicilloyl Polylysine, Blinatumomab, Bosutinib, Coccidioides immitis spherule, Copper, Dabrafenib, Dasatinib, Doxycycline, Glatiramer Acetate, Insulin Pork, Irbesartan, Isoprenaline, Lithium, Muromonab, Nadroparin, Natalizumab, Nintedanib, Pazopanib, Ponatinib, Pseudoephedrine, Regorafenib, Resveratrol, Sorafenib, Tamoxifen…								1.35	3	ACTR2, MYL6, MYL6B	0		0
Cell Cycle: G1/S Checkpoint Regulation	67	23	ABL1, ATM, CCND1, CDK2, CDK4, CDK6, CDKN1A, GSK3B, HDAC1, HDAC10, HDAC11, HDAC2, HDAC3, HDAC4, HDAC5, HDAC6, HDAC7, HDAC8, HDAC9, MYC, RB1, TGFB1, TP53	31	Abemaciclib, Acetylsalicylic acid, Aminophylline, Arsenic trioxide, Belinostat, Bosutinib, Brigatinib, Caffeine, Dasatinib, Fingolimod, Hyaluronidase, Hyaluronidase (Human Recombinant), Imatinib, Insulin Human, Insulin Pork, Iron, Lithium, Lovastatin, Nadroparin, Nilotinib, Oxtriphylline, Palbociclib, Panobinostat, Ponatinib, Regorafenib, Ribociclib, Romidepsin, Theophylline, Tixocortol, Valproic…								1.4	2	CDK2, PA2G4	1	CDK2	1	Bosutinib
Cellular Effects of Sildenafil (Viagra)	131	37	ACTG1, ADCY1, CACNA1A, CACNA1C, CACNA1D, CACNA1S, CACNG1, CACNG2, CALM3, GUCY1A2, GUCY2C, ITPR1, ITPR2, ITPR3, KCNH2, KCNN1, KCNN2, KCNN3, KCNN4, KCNQ2, KCNQ3, NOS3, PDE1A, PDE1B, PDE1C, PDE2A, PDE3A, PDE3B, PDE4A, PDE4B, PDE4C, PDE4D, PDE5A, PDIA3, PLCL1, PRKAG1, PRKAG2	116	Acetylsalicylic acid, Adenosine monophosphate, Alfuzosin, Aminophylline, Amiodarone, Amitriptyline, Amlodipine, Amrinone, Amsacrine, Anagrelide, Apremilast, Astemizole, Avanafil, Bepridil, Caffeine, Calcium, Calcium Citrate, Calcium Phosphate, Carvedilol, Chlorpromazine, Cilostazol, Cinnarizine, Ciprofloxacin, Cisapride, Clarithromycin, Clevidipine, Clotrimazole, Copper, Crisaborole, Diclofenac, …								1.62	3	MYL6, MYL6B, PDE4A	1	PDE4A	15	Apremilast, Caffeine, Crisaborole, Dipyridamole, Drotaverine, Dyphylline, Enprofylline, Ibudilast, Iloprost, Oxtriphylline, Pentoxifylline, Roflumilast, Theophylline, Tofisopam, Trapidil
Citrulline Biosynthesis	9	8	ALDH18A1, ARG1, ARG2, GLS, GLS2, OAT, OTC, PRODH	8	Glutamic Acid, L-Arginine, L-Citrulline, L-Proline, Manganese, Ornithine, Pyridoxal Phosphate, Urea								1.38	1	GLS2	1	GLS2	1	Glutamic Acid
Colorectal Cancer Metastasis Signalling	255	90	ADCY1, AKT1, ATM, BIRC5, BRAF, CASP3, CCND1, CTNNB1, EGF, EGFR, FGFR1, FGFR2, FGFR3, FGFR4, FLT3, FOS, GNG2, GRB2, GSK3B, IFNG, IFNGR1, IL6, IL6R, JAK1, JAK2, JAK3, JUN, LEF1, LRP1, MAP2K1, MAP2K2, MAPK1, MAPK3, MMP1, MMP10, MMP11, MMP12, MMP13, MMP14, MMP15, MMP16, MMP17, MMP19, MMP2, MMP20, MMP21, MMP24, MMP25, MMP26, MMP27, MMP28, MMP3, MMP7, MMP8, MMP9, MYC, NFKB1, NFKB2, NOS2, PGF, PIK3CA, P…	169	Aceclofenac, Acemetacin, Acetaminophen, Acetohydroxamic Acid, Acetylsalicylic acid, Adalimumab, Adenosine monophosphate, Afatinib, Aflibercept, Alclofenac, Alprostadil, Aminosalicylic Acid, Amrinone, Antihemophilic factor human recombinant, Antipyrine, Antrafenine, Apremilast, Arsenic trioxide, Azathioprine, Balsalazide, Baricitinib, Bevacizumab, Bimatoprost, Bosutinib, Botulinum Toxin Type A, Br…								1.48	4	BAD, IFNGR1, RHOC, TCF4	1	IFNGR1	1	Interferon gamma-1b	2.12	3	IL6ST, RHOC, TYK2	1	TYK2	1	Tofacitinib
Corticotropin Releasing Hormone Signalling	143	65	ADCY1, ATF2, ATF4, BDNF, BRAF, CACNA1A, CACNA1B, CACNA1C, CACNA1D, CACNA1F, CACNA1G, CACNA1H, CACNA1I, CACNA1S, CACNA2D1, CACNA2D2, CACNA2D3, CACNB1, CACNB2, CACNB3, CACNB4, CACNG1, CACNG2, CALM3, CNR1, CREB1, CRH, CRHR1, CTH, FOS, GAD1, GUCY1A2, GUCY2C, ITPR1, ITPR2, ITPR3, JUN, KRT1, MAP2K1, MAP2K2, MAPK1, MAPK11, MAPK14, MAPK3, NOS1, NOS2, NOS3, NPR1, NPR2, NPR3, POMC, PRKAG1, PRKAG2, PRKCA, P…	162	Aceclofenac, Acemetacin, Acetaminophen, Acetylsalicylic acid, Adenosine monophosphate, Aflibercept, Alclofenac, Aminosalicylic Acid, Amiodarone, Amlodipine, Amyl Nitrite, Antipyrine, Antrafenine, Apremilast, Arsenic trioxide, Balsalazide, Bepridil, Bevacizumab, Bosutinib, Bromfenac, Caffeine, Calcium, Calcium Citrate, Calcium Phosphate, Carprofen, Carvedilol, Celecoxib, Choline magnesium trisalic…	1.74	6	CACNB1, GLI1, MAPK13, PRKAG1, PRKCH, PRKCZ	3	CACNB1, PRKAG1, PRKCZ	12	Acetylsalicylic acid, Amlodipine, Dronedarone, Ethanol, Ibutilide, Magnesium Sulfate, Manidipine, Nimodipine, Spironolactone, Tamoxifen, Trimebutine, Verapamil
D-myo-inositol-5-phosphate Metabolism	162	7	ACP1, ATP1A1, CA3, PDCD1, PDXP, PHOSPHO1, PTPN1	29	Acetazolamide, Acetyldigitoxin, Adenine, Almitrine, Bepridil, Bretylium, Brinzolamide, Celecoxib, Choline, Ciclopirox, Deslanoside, Diazoxide, Diclofenamide, Digitoxin, Digoxin, Dorzolamide, Etacrynic acid, Hydroflumethiazide, Methazolamide, Nivolumab, Ouabain, Pembrolizumab, Potassium, Pyridoxal Phosphate, Sulpiride, Tiludronic acid, Topiramate, Trichlormethiazide, Zonisamide	1.51	6	DUSP12, MTMR9, PIP4K2C, PPP1R1B, PTPN2, PTPRC	0		0
Dendritic Cell Maturation	196	69	AKT1, ATF2, ATF4, ATM, B2M, CD1A, CD80, CD86, CHUK, COL1A1, COL1A2, COL2A1, COL3A1, CREB1, DDR2, FCER1G, FCGR1A, FCGR1B, FCGR2A, FCGR2B, FCGR2C, FCGR3B, FGFR1, FGFR2, FGFR3, FGFR4, FLT3, GRB2, HLA-A, HLA-B, HLA-DQB1, HLA-DRB1, ICAM1, IFNAR1, IGHG1, IGHG4, IKBKB, IL12B, IL15, IL1A, IL1B, IL1RN, IL23A, IL6, JAK2, LEPR, LTA, MAPK1, MAPK11, MAPK14, MAPK3, NFKB1, NFKB2, NFKBIA, PDIA3, PIK3CA, PIK3CB, …	106	Abacavir, Abatacept, Abciximab, Acetylcysteine, Acetylsalicylic acid, Adalimumab, Adenosine monophosphate, Alefacept, Alemtuzumab, Aminosalicylic Acid, Amrinone, Antithymocyte immunoglobulin (rabbit), Apremilast, Arsenic trioxide, Auranofin, Baricitinib, Basiliximab, Belatacept, Benzylpenicilloyl Polylysine, Bevacizumab, Brigatinib, Caffeine, Canakinumab, Cefazolin, Certolizumab pegol, Cetuximab,…	3.85	11	ATM, CD40, CD58, CD83, FCGR2A, ICAM1, IKBKG, MAPK13, NFKBIE, STAT4, TRAF6	3	ATM, FCGR2A, ICAM1	23	Abciximab, Adalimumab, Alefacept, Alemtuzumab, Basiliximab, Bevacizumab, Caffeine, Cetuximab, Daclizumab, Efalizumab, Etanercept, Gemtuzumab ozogamicin, Hyaluronic acid, Ibritumomab tiuxetan, Immune Globulin Human, Muromonab, Nafamostat, Natalizumab, Palivizumab, Rituximab, Sarilumab, Tositumomab, Trastuzumab								1.41	2	ICAM1, TRAF6	1	ICAM1	3	Hyaluronic acid, Nafamostat, Natalizumab
Endoplasmic Reticulum Stress Pathway	21	6	ATF4, ATF6, CALR, CASP3, HSP90B1, HSPA5	10	Acetylsalicylic acid, Antihemophilic factor human recombinant, Calcium Citrate, Calcium Phosphate, Copper, Melatonin, Minocycline, Pseudoephedrine, Rifabutin, Tenecteplase	1.44	2	ATF6, DDIT3	1	ATF6	1	Pseudoephedrine
Epithelial Adherens Junction Signalling	149	24	ACTG1, ACTN1, AKT1, CTNNB1, EGF, EGFR, FGF1, FGFR1, HGF, KEAP1, LEF1, MET, RAC1, SRC, TGFBR2, TUBA1A, TUBA3C, TUBA4A, TUBB, TUBB1, TUBB3, TUBB4B, TUBG1, YES1	52	Afatinib, Albendazole, Amlexanox, Arsenic trioxide, Azathioprine, Bosutinib, Brigatinib, Cabazitaxel, Cabozantinib, Cetuximab, Colchicine, Copper, Crizotinib, Dasatinib, Dextromethorphan, Dimethyl fumarate, Docetaxel, Eribulin, Erlotinib, Etacrynic acid, Gefitinib, Glycerin, Heparin, Icotinib, Ixabepilone, Lapatinib, Lenvatinib, Lidocaine, Mebendazole, Necitumumab, Neratinib, Nintedanib, Olmutini…								3.15	5	ACTR2, KEAP1, MYL6, MYL6B, TCF4	1	KEAP1	1	Dimethyl fumarate
Epoxysqualene Biosynthesis	2	1	SQLE	3	Butenafine, Naftifine, Terbinafine	1.54	1	FDFT1	0		0
ErbB Signalling	106	39	AKT1, ATM, EGF, EGFR, ERBB2, ERBB4, FGFR1, FGFR2, FGFR3, FGFR4, FLT3, FOS, GRB2, GSK3B, JUN, MAP2K1, MAP2K2, MAPK1, MAPK11, MAPK14, MAPK3, MTOR, PDPK1, PIK3CA, PIK3CB, PIK3CD, PIK3R1, PIK3R2, PIK3R3, PRKCA, PRKCB, PRKCD, PRKCE, PRKCG, PRKCI, PRKCQ, PRKCZ, RAF1, TLR9	58	Afatinib, Arsenic trioxide, Bosutinib, Brigatinib, Caffeine, Celecoxib, Cetuximab, Chloroquine, Cobimetinib, Copanlisib, Dabrafenib, Dasatinib, Erlotinib, Everolimus, Gefitinib, Heparin, Hydroxychloroquine, Icotinib, Ingenol Mebutate, Irbesartan, Isoprenaline, Lapatinib, Lenvatinib, Lidocaine, Lithium, Midostaurin, Nadroparin, Necitumumab, Neratinib, Nintedanib, Olmutinib, Osimertinib, Palifermin…	3.05	7	ATM, ERBB2, FOXO1, MAPK13, NCK1, PRKCH, PRKCZ	3	ATM, ERBB2, PRKCZ	8	Afatinib, Brigatinib, Caffeine, Lapatinib, Pertuzumab, Tamoxifen, Trastuzumab, Trastuzumab emtansine
ErbB2-ErbB3 Signalling	77	29	AKT1, ATM, CCND1, ERBB2, FGFR1, FGFR2, FGFR3, FGFR4, FLT3, GRB2, GSK3B, JAK3, JUN, MAP2K1, MAP2K2, MAPK1, MAPK3, MYC, PDPK1, PIK3CA, PIK3CB, PIK3CD, PIK3R1, PIK3R2, PIK3R3, RAF1, STAT5B, TLR9, TYK2	40	Afatinib, Arsenic trioxide, Baricitinib, Bosutinib, Brigatinib, Caffeine, Celecoxib, Chloroquine, Cobimetinib, Copanlisib, Dabrafenib, Dasatinib, Heparin, Hydroxychloroquine, Irbesartan, Isoprenaline, Lapatinib, Lenvatinib, Lithium, Midostaurin, Nadroparin, Nintedanib, Palifermin, Pazopanib, Pegademase bovine, Pertuzumab, Ponatinib, Pseudoephedrine, Regorafenib, Resveratrol, Sorafenib, Sulindac, …	1.59	4	ATM, ERBB2, FOXO1, TYK2	3	ATM, ERBB2, TYK2	8	Afatinib, Brigatinib, Caffeine, Lapatinib, Pertuzumab, Tofacitinib, Trastuzumab, Trastuzumab emtansine								2.18	2	FOXO1, TYK2	1	TYK2	1	Tofacitinib
Erythropoietin Signalling	88	39	AKT1, ATM, EPOR, FGFR1, FGFR2, FGFR3, FGFR4, FLT3, FOS, GRB2, JAK2, JUN, MAP2K1, MAP2K2, MAPK1, MAPK3, NFKB1, NFKB2, NFKBIA, PDPK1, PIK3CA, PIK3CB, PIK3CD, PIK3R1, PIK3R2, PIK3R3, PRKCA, PRKCB, PRKCD, PRKCE, PRKCG, PRKCI, PRKCQ, PRKCZ, RAF1, RELA, SRC, STAT5B, TLR9	48	Acetylsalicylic acid, Arsenic trioxide, Baricitinib, Bosutinib, Brigatinib, Caffeine, Celecoxib, Chloroquine, Cobimetinib, Copanlisib, Dabrafenib, Darbepoetin alfa, Dasatinib, Dimethyl fumarate, Erythropoietin, Glucosamine, Heparin, Hydroxychloroquine, Ingenol Mebutate, Irbesartan, Isoprenaline, Lenvatinib, Methoxy polyethylene glycol-epoetin beta, Midostaurin, Nadroparin, Nintedanib, Palifermin,…	1.41	4	ATM, NFKBIE, PRKCH, PRKCZ	2	ATM, PRKCZ	2	Caffeine, Tamoxifen
FLT3 Signalling in Hematopoietic Progenitor Cells	92	29	AKT1, ATF2, ATF4, ATM, CREB1, FGFR1, FGFR2, FGFR3, FGFR4, FLT3, GRB2, MAP2K1, MAP2K2, MAPK1, MAPK11, MAPK14, MAPK3, MTOR, PDPK1, PIK3CA, PIK3CB, PIK3CD, PIK3R1, PIK3R2, PIK3R3, RAF1, RPS6KA3, STAT5B, TLR9	36	Acetylsalicylic acid, Adenosine monophosphate, Arsenic trioxide, Bosutinib, Brigatinib, Caffeine, Celecoxib, Chloroquine, Cobimetinib, Copanlisib, Dabrafenib, Dasatinib, Everolimus, Heparin, Hydroxychloroquine, Isoprenaline, Lenvatinib, Midostaurin, Naloxone, Nintedanib, Palifermin, Pazopanib, Pegademase bovine, Pimecrolimus, Ponatinib, Pseudoephedrine, Regorafenib, Resveratrol, Sirolimus, Sorafe…	1.35	4	ATM, MAPK13, RPS6KA2, STAT4	1	ATM	1	Caffeine
Fcγ Receptor-mediated Phagocytosis in Macrophages and Monocytes	92	32	ACTG1, AKT1, FCGR1A, FCGR2A, FCGR3B, FGR, FYN, HCK, HMOX1, LYN, MAPK1, MAPK3, NCF1, PIK3R1, PIK3R2, PIK3R3, PLA2G6, PLD1, PLD2, PRKCA, PRKCB, PRKCD, PRKCE, PRKCG, PRKCI, PRKCQ, PRKCZ, PTK2B, RAC1, RAC2, SRC, YES1	44	Abciximab, Adalimumab, Alefacept, Alemtuzumab, Arsenic trioxide, Azathioprine, Baricitinib, Basiliximab, Bevacizumab, Bosutinib, Cetuximab, Choline, Copper, Daclizumab, Dasatinib, Dextromethorphan, Efalizumab, Etanercept, Gemtuzumab ozogamicin, Ibritumomab tiuxetan, Immune Globulin Human, Ingenol Mebutate, Isoprenaline, Leflunomide, Methyl aminolevulinate, Midostaurin, Muromonab, NADH, Natalizuma…	1.35	4	FCGR2A, NCK1, PRKCH, PRKCZ	2	FCGR2A, PRKCZ	21	Abciximab, Adalimumab, Alefacept, Alemtuzumab, Basiliximab, Bevacizumab, Cetuximab, Daclizumab, Efalizumab, Etanercept, Gemtuzumab ozogamicin, Ibritumomab tiuxetan, Immune Globulin Human, Muromonab, Natalizumab, Palivizumab, Rituximab, Sarilumab, Tamoxifen, Tositumomab, Trastuzumab
Folate Polyglutamylation	5	4	FPGS, MTHFD1, SHMT1, SHMT2	5	Glutamic Acid, Glycine, NADH, Pyridoxal Phosphate, Raltitrexed								1.63	1	SHMT2	1	SHMT2	2	Glycine, Pyridoxal Phosphate
Folate Transformations I	9	6	MTHFD1, MTHFD2, MTHFR, MTR, SHMT1, SHMT2	6	Cyanocobalamin, Glycine, Hydroxocobalamin, L-Methionine, NADH, Pyridoxal Phosphate								1.38	1	SHMT2	1	SHMT2	2	Glycine, Pyridoxal Phosphate
Glioblastoma Multiforme Signalling	340	47	AKT1, ATM, CCND1, CDK2, CDK4, CDK6, CDKN1A, CTNNB1, EGF, EGFR, FGFR1, FGFR2, FGFR3, FGFR4, FLT3, GRB2, GSK3B, IGF1R, ITPR1, ITPR2, ITPR3, LEF1, MAP2K1, MAP2K2, MAPK1, MAPK3, MTOR, MYC, PDGFRA, PDGFRB, PDIA3, PIK3CA, PIK3CB, PIK3CD, PIK3R1, PIK3R2, PIK3R3, PLCL1, PRKCD, RAC1, RAF1, RB1, RHOB, SMO, SRC, TLR9, TP53	74	Abemaciclib, Acetylsalicylic acid, Afatinib, Arsenic trioxide, Azathioprine, Becaplermin, Bosutinib, Botulinum Toxin Type A, Brigatinib, Caffeine, Cetuximab, Chloroquine, Cobimetinib, Copanlisib, Copper, Dabrafenib, Dasatinib, Dextromethorphan, Erlotinib, Etacrynic acid, Everolimus, Fluocinonide, Gefitinib, Glycerin, Halcinonide, Heparin, Hydroxychloroquine, Icotinib, Imatinib, Ingenol Mebutate, …															1.53	2	FOXO1, RHOC	0		0
Glioma Signalling	122	47	ABL1, AKT1, ATM, CALM3, CAMK2G, CCND1, CDK4, CDK6, CDKN1A, EGF, EGFR, FGFR1, FGFR2, FGFR3, FGFR4, FLT3, GRB2, IDH2, IDH3B, IDH3G, IGF1R, IGF2R, MAP2K1, MAP2K2, MAPK1, MAPK3, MTOR, PDGFRA, PDGFRB, PIK3CA, PIK3CB, PIK3CD, PIK3R1, PIK3R2, PIK3R3, PRKCA, PRKCB, PRKCD, PRKCE, PRKCG, PRKCI, PRKCQ, PRKCZ, RAF1, RB1, TLR9, TP53	69	Abemaciclib, Acetylsalicylic acid, Afatinib, Arsenic trioxide, Becaplermin, Bosutinib, Brigatinib, Caffeine, Calcium Citrate, Calcium Phosphate, Cerliponase alfa, Cetuximab, Chloroquine, Cobimetinib, Copanlisib, Dabrafenib, Dasatinib, Enasidenib, Erlotinib, Everolimus, Gefitinib, Heparin, Hydroxychloroquine, Icotinib, Imatinib, Ingenol Mebutate, Insulin Glargine, Insulin Human, Insulin Lispro, In…	1.49	5	ATM, IDH3G, PA2G4, PRKCH, PRKCZ	3	ATM, IDH3G, PRKCZ	4	Caffeine, Manganese, NADH, Tamoxifen
Glutamine Degradation I	2	2	GLS, GLS2	1	Glutamic Acid								2.03	1	GLS2	1	GLS2	1	Glutamic Acid
Glycine Betaine Degradation	10	8	BHMT, BHMT2, PIPOX, SDS, SDSL, SHMT1, SHMT2, SRR	4	Glycine, L-Methionine, Pyridoxal Phosphate, Serine								1.34	1	SHMT2	1	SHMT2	2	Glycine, Pyridoxal Phosphate
Glycine Biosynthesis I	2	2	SHMT1, SHMT2	2	Glycine, Pyridoxal Phosphate								2.03	1	SHMT2	1	SHMT2	2	Glycine, Pyridoxal Phosphate
Growth Hormone Signalling	86	34	A2M, ATM, FGFR1, FGFR2, FGFR3, FGFR4, FLT3, FOS, GHR, GRB2, IGF1R, IGFALS, IGFBP3, JAK2, MAPK1, MAPK3, PDPK1, PIK3CA, PIK3CB, PIK3CD, PIK3R1, PIK3R2, PIK3R3, PRKCA, PRKCB, PRKCD, PRKCE, PRKCG, PRKCI, PRKCQ, PRKCZ, RPS6KA3, STAT5B, TLR9	46	Acetylsalicylic acid, Alitretinoin, Arsenic trioxide, Bacitracin, Baricitinib, Becaplermin, Brigatinib, Caffeine, Celecoxib, Chloroquine, Cisplatin, Copanlisib, Copper, Dasatinib, Heparin, Hydroxychloroquine, Ingenol Mebutate, Insulin Glargine, Insulin Human, Insulin Lispro, Insulin Pork, Isoprenaline, Lenvatinib, Mecasermin, Midostaurin, Nadroparin, Nintedanib, Ocriplasmin, Palifermin, Pazopanib…	1.44	4	ATM, PRKCH, PRKCZ, RPS6KA2	2	ATM, PRKCZ	2	Caffeine, Tamoxifen
Gαq Signalling	162	68	ADRA1A, ADRA1B, ADRA1D, AGTR1, AKT1, ATM, AVPR1A, AVPR1B, BTK, CALCR, CALM3, CHP1, CHRM1, CHRM3, CHRM5, CHUK, CSK, FGFR1, FGFR2, FGFR3, FGFR4, FLT3, GNG2, GRB2, GRM1, GRM5, GSK3B, HMOX1, HRH1, HTR2A, HTR2B, HTR2C, IKBKB, ITPR1, ITPR2, ITPR3, MAP2K1, MAP2K2, MAPK1, MAPK3, NFATC1, NFKB1, NFKB2, NFKBIA, PIK3CA, PIK3CB, PIK3CD, PIK3R1, PIK3R2, PIK3R3, PLD1, PLD2, PPP3R2, PRKCA, PRKCB, PRKCD, PRKCE, P…	319	Acalabrutinib, Acamprosate, Acepromazine, Aceprometazine, Acetylcholine, Acetylcysteine, Acetylsalicylic acid, Aclidinium, Acrivastine, Agomelatine, Alcaftadine, Alfuzosin, Alimemazine, Aminosalicylic Acid, Amisulpride, Amitriptyline, Amoxapine, Amphetamine, Anisotropine Methylbromide, Antazoline, Apomorphine, Apraclonidine, Aripiprazole, Arsenic trioxide, Asenapine, Astemizole, Atropine, Auranof…	2.02	7	ARHGEF25, ATM, IKBKG, NFKBIE, PRKCH, PRKCZ, RHOC	2	ATM, PRKCZ	2	Caffeine, Tamoxifen
HER-2 Signalling in Breast Cancer	96	36	AKT1, ATM, CCND1, CDK6, CDKN1A, EGF, EGFR, ERBB2, FGFR1, FGFR2, FGFR3, FGFR4, FLT3, GRB2, GSK3B, ITGB1, ITGB2, ITGB3, ITGB7, MMP2, PIK3CA, PIK3CB, PIK3CD, PIK3R1, PIK3R2, PIK3R3, PRKCA, PRKCB, PRKCD, PRKCE, PRKCG, PRKCI, PRKCQ, PRKCZ, TLR9, TP53	54	Abciximab, Abemaciclib, Acetylsalicylic acid, Afatinib, Antithymocyte immunoglobulin (rabbit), Arsenic trioxide, Brigatinib, Caffeine, Captopril, Cetuximab, Chloroquine, Copanlisib, Eptifibatide, Erlotinib, Gefitinib, Heparin, Hydroxychloroquine, Icotinib, Ingenol Mebutate, Isoprenaline, Lapatinib, Lenvatinib, Lidocaine, Lithium, Marimastat, Midostaurin, Necitumumab, Neratinib, Nintedanib, Olmuti…	1.89	5	ATM, ERBB2, FOXO1, PRKCH, PRKCZ	3	ATM, ERBB2, PRKCZ	8	Afatinib, Brigatinib, Caffeine, Lapatinib, Pertuzumab, Tamoxifen, Trastuzumab, Trastuzumab emtansine
HMGB1 Signalling	141	51	AKT1, ATM, CCL2, FGFR1, FGFR2, FGFR3, FGFR4, FLT3, FOS, GRB2, ICAM1, IFNG, IFNGR1, IFNGR2, IL12B, IL17A, IL1A, IL1B, IL1R1, IL2, IL3, IL5, IL6, JUN, LTA, MAP2K1, MAP2K2, MAPK1, MAPK11, MAPK14, MAPK3, NFKB1, NFKB2, PIK3CA, PIK3CB, PIK3CD, PIK3R1, PIK3R2, PIK3R3, PLAT, RAC1, RELA, RHOB, SELE, SERPINE1, TGFB1, TLR4, TLR9, TNF, TNFRSF1B, VCAM1	85	Acetylsalicylic acid, Adalimumab, Alteplase, Aminocaproic Acid, Amlexanox, Amrinone, Anakinra, Anistreplase, Apremilast, Arsenic trioxide, Azathioprine, Bosutinib, Botulinum Toxin Type A, Brigatinib, Caffeine, Canakinumab, Carvedilol, Cefazolin, Certolizumab pegol, Chloroquine, Chondroitin sulfate, Clenbuterol, Cobimetinib, Conestat alfa, Copanlisib, Copper, Danazol, Dasatinib, Dexibuprofen, Dext…								1.53	3	ICAM1, IFNGR1, RHOC	2	ICAM1, IFNGR1	4	Hyaluronic acid, Interferon gamma-1b, Nafamostat, Natalizumab	1.68	2	ICAM1, RHOC	1	ICAM1	3	Hyaluronic acid, Nafamostat, Natalizumab
Hepatic Cholestasis	160	57	ABCB1, ABCB11, ABCC1, ABCC2, ADCY1, CHUK, ESR1, FABP6, FGF19, FGFR4, GCGR, IFNG, IKBKB, IL12B, IL17A, IL1A, IL1B, IL1R1, IL1RN, IL2, IL3, IL5, IL6, INSR, JUN, LTA, LY96, NFKB1, NFKB2, NFKBIA, NR1H3, NR1H4, NR1I2, PPARA, PRKAG1, PRKAG2, PRKCA, PRKCB, PRKCD, PRKCE, PRKCG, PRKCI, PRKCQ, PRKCZ, RARA, RELA, RXRA, SLC22A6, SLC22A7, SLCO1A2, SLCO1B1, SLCO1B3, SREBF1, TGFB1, TLR4, TNF, TNFRSF1B	186	Acetylcysteine, Acetylsalicylic acid, Acitretin, Adalimumab, Adapalene, Adenosine monophosphate, Alfacalcidol, Alitretinoin, Allylestrenol, Alpha-Linolenic Acid, Aminosalicylic Acid, Amlexanox, Amrinone, Anakinra, Apremilast, Arsenic trioxide, Auranofin, Bazedoxifene, Bexarotene, Bezafibrate, Brigatinib, Canakinumab, Carbamazepine, Cefazolin, Cefotaxime, Ceftriaxone, Certolizumab pegol, Chenodeox…	2.05	7	IKBKG, IRAK1, NFKBIE, PRKAG1, PRKCH, PRKCZ, TRAF6	2	PRKAG1, PRKCZ	2	Acetylsalicylic acid, Tamoxifen
Hepatic Fibrosis / Hepatic Stellate Cell Activation	186	60	A2M, AGT, AGTR1, BCL2, CCL2, CCR5, COL1A1, COL1A2, COL2A1, COL3A1, CYP2E1, EDNRA, EDNRB, EGF, EGFR, FGF1, FGF2, FGFR1, FGFR2, FLT1, FLT4, FN1, HGF, ICAM1, IFNAR1, IFNAR2, IFNG, IFNGR1, IFNGR2, IGF1R, IGFBP3, IL1A, IL1B, IL1R1, IL4R, IL6, IL6R, KDR, LEPR, LY96, MET, MMP1, MMP13, MMP2, MMP9, NFKB1, NFKB2, PDGFRA, PDGFRB, PGF, RELA, SERPINE1, TGFB1, TGFBR2, TLR4, TNF, TNFRSF1B, VCAM1, VEGFA, VEGFB	140	Acetylsalicylic acid, Adalimumab, Afatinib, Aflibercept, Alitretinoin, Alteplase, Ambrisentan, Amlexanox, Amrinone, Anakinra, Anistreplase, Apremilast, Axitinib, Azilsartan medoxomil, Bacitracin, Becaplermin, Bevacizumab, Bosentan, Brigatinib, Cabozantinib, Canakinumab, Candesartan cilexetil, Captopril, Carvedilol, Certolizumab pegol, Cetuximab, Chloroquine, Chondroitin sulfate, Cisplatin, Clenbu…								1.93	4	ICAM1, IFNGR1, MYL6, MYL6B	2	ICAM1, IFNGR1	4	Hyaluronic acid, Interferon gamma-1b, Nafamostat, Natalizumab
Human Embryonic Stem Cell Pluripotency	145	34	AKT1, ATM, BDNF, BMP4, CTNNB1, FGF2, FGF4, FGFR1, FGFR2, FGFR3, FGFR4, FLT3, GRB2, GSK3B, KLK3, LEF1, NGF, NTRK1, NTRK2, PDGFRA, PDGFRB, PDPK1, PIK3CA, PIK3CB, PIK3CD, PIK3R1, PIK3R2, PIK3R3, S1PR1, S1PR5, SMO, TGFB1, TGFBR2, TLR9	47	Amitriptyline, Arsenic trioxide, Asfotase Alfa, Becaplermin, Brigatinib, Caffeine, Calcium, Celecoxib, Chloroquine, Chondroitin sulfate, Clenbuterol, Copanlisib, Copper, Cyproterone acetate, Dasatinib, Etacrynic acid, Fingolimod, Fluocinonide, Glycerin, Halcinonide, Heparin, Hyaluronidase, Hyaluronidase (Human Recombinant), Hydroxychloroquine, Imatinib, Isoprenaline, Lenvatinib, Lithium, Midostau…															1.65	2	FOXO1, S1PR2	0		0
IL-1 Signalling	91	18	ADCY1, CHUK, FOS, GNG2, IKBKB, IL1A, IL1R1, JUN, MAPK1, MAPK11, MAPK14, NFKB1, NFKB2, NFKBIA, PRKAG1, PRKAG2, RELA, TAB1	25	Acetylcysteine, Acetylsalicylic acid, Adenosine monophosphate, Aminosalicylic Acid, Anakinra, Arsenic trioxide, Auranofin, Dasatinib, Dimethyl fumarate, Glucosamine, Halothane, Irbesartan, Isoprenaline, Manganese, Mesalazine, Nadroparin, Pranlukast, Pseudoephedrine, Regorafenib, Rilonacept, Sulfasalazine, Thalidomide, Triflusal, Turpentine, Vinblastine	3.45	7	IKBKG, IRAK1, MAPK13, NFKBIE, PRKAG1, TAB2, TRAF6	1	PRKAG1	1	Acetylsalicylic acid
IL-10 Signalling	69	29	ARG2, BLVRA, BLVRB, CCR5, CHUK, FCGR2A, FCGR2B, FCGR2C, FOS, HMOX1, IKBKB, IL1A, IL1B, IL1R1, IL1RN, IL4R, IL6, JAK1, JUN, MAPK1, MAPK11, MAPK14, NFKB1, NFKB2, NFKBIA, RELA, TAB1, TNF, TYK2	66	Abciximab, Acetylcysteine, Acetylsalicylic acid, Adalimumab, Alefacept, Alemtuzumab, Aminosalicylic Acid, Amrinone, Anakinra, Antithymocyte immunoglobulin (rabbit), Apremilast, Arsenic trioxide, Auranofin, Baricitinib, Basiliximab, Bevacizumab, Canakinumab, Certolizumab pegol, Cetuximab, Chloroquine, Clenbuterol, Daclizumab, Dasatinib, Dimethyl fumarate, Dupilumab, Efalizumab, Epinephrine, Etaner…	3.31	6	FCGR2A, IKBKG, MAPK13, NFKBIE, TRAF6, TYK2	2	FCGR2A, TYK2	21	Abciximab, Adalimumab, Alefacept, Alemtuzumab, Basiliximab, Bevacizumab, Cetuximab, Daclizumab, Efalizumab, Etanercept, Gemtuzumab ozogamicin, Ibritumomab tiuxetan, Immune Globulin Human, Muromonab, Natalizumab, Palivizumab, Rituximab, Sarilumab, Tofacitinib, Tositumomab, Trastuzumab								2.27	2	TRAF6, TYK2	1	TYK2	1	Tofacitinib
IL-12 Signalling and Production in Macrophages	148	65	AKT1, ALB, ALOX15, APOA1, APOA2, APOA4, APOC2, APOC3, APOD, APOE, ATM, CHUK, CLU, FGFR1, FGFR2, FGFR3, FGFR4, FLT3, FOS, GRB2, IFNG, IFNGR1, IKBKB, IL12B, IL23A, JUN, LPA, LYZ, MAP2K1, MAP2K2, MAPK1, MAPK11, MAPK14, MAPK3, NFKB1, NFKB2, NOS2, ORM1, ORM2, PIK3CA, PIK3CB, PIK3CD, PIK3R1, PIK3R2, PIK3R3, PON1, PPARG, PRKCA, PRKCB, PRKCD, PRKCE, PRKCG, PRKCI, PRKCQ, PRKCZ, RBP4, RELA, RXRA, S100A8, S…	119	Acetylcysteine, Acetylsalicylic acid, Acitretin, Adalimumab, Adapalene, Alfacalcidol, Alitretinoin, Alpha-Linolenic Acid, Aminocaproic Acid, Aminosalicylic Acid, Amiodarone, Amrinone, Amsacrine, Apremilast, Arsenic trioxide, Auranofin, Balsalazide, Bexarotene, Bezafibrate, Bosutinib, Brigatinib, Caffeine, Calcium, Cefazolin, Cefotaxime, Certolizumab pegol, Chloroquine, Chlorpromazine, Clenbuterol…	4.21	10	ATM, CD40, IFNGR1, IKBKG, MAPK13, PRKCH, PRKCZ, REL, STAT4, TRAF6	3	ATM, IFNGR1, PRKCZ	3	Caffeine, Interferon gamma-1b, Tamoxifen								1.64	2	IRF1, TRAF6	0		0
IL-15 Production	28	14	FRK, IL15, IL6, JAK1, JAK2, JAK3, NFKB1, NFKB2, PRKCI, PRKCZ, PTK2B, PTK6, RELA, TYK2	16	Acetylsalicylic acid, Baricitinib, Cefazolin, Dasatinib, Dimethyl fumarate, Glucosamine, Leflunomide, Pranlukast, Regorafenib, Ruxolitinib, Siltuximab, Tamoxifen, Thalidomide, Tofacitinib, Triflusal, Vandetanib															3.04	2	IRF1, TYK2	1	TYK2	1	Tofacitinib
IL-17A Signalling in Airway Cells	80	34	AKT1, ATM, CHUK, FGFR1, FGFR2, FGFR3, FGFR4, FLT3, GRB2, GSK3B, IKBKB, IL17A, IL6, JAK1, JAK2, JAK3, MAP2K1, MAP2K2, MAPK1, MAPK11, MAPK14, MAPK3, NFKB1, NFKB2, NFKBIA, PIK3CA, PIK3CB, PIK3CD, PIK3R1, PIK3R2, PIK3R3, RELA, TLR9, TYK2	43	Acetylcysteine, Acetylsalicylic acid, Aminosalicylic Acid, Arsenic trioxide, Auranofin, Baricitinib, Bosutinib, Brigatinib, Caffeine, Chloroquine, Cobimetinib, Copanlisib, Dasatinib, Dimethyl fumarate, Glucosamine, Heparin, Hydroxychloroquine, Isoprenaline, Ixekizumab, Lenvatinib, Lithium, Mesalazine, Midostaurin, Nintedanib, Palifermin, Pazopanib, Pegademase bovine, Ponatinib, Pranlukast, Regora…	2.97	6	ATM, IKBKG, MAPK13, NFKBIE, TRAF6, TYK2	2	ATM, TYK2	2	Caffeine, Tofacitinib								2.14	2	TRAF6, TYK2	1	TYK2	1	Tofacitinib
IL-17A Signalling in Fibroblasts	35	17	CCL2, CHUK, FOS, GSK3B, IKBKB, IL17A, IL6, JUN, MAPK1, MAPK11, MAPK14, MAPK3, MMP1, NFKB1, NFKB2, NFKBIA, RELA	28	Acetylcysteine, Acetylsalicylic acid, Aminosalicylic Acid, Arsenic trioxide, Auranofin, Chondroitin sulfate, Danazol, Dasatinib, Dimethyl fumarate, Glucosamine, Irbesartan, Isoprenaline, Ixekizumab, Lithium, Marimastat, Mesalazine, Nadroparin, Pranlukast, Pseudoephedrine, Regorafenib, Secukinumab, Siltuximab, Sulfasalazine, Sulindac, Thalidomide, Triflusal, Turpentine, Vinblastine	2.8	4	IKBKG, MAPK13, NFKBIE, TRAF6	0		0
IL-22 Signalling	24	8	AKT1, JAK1, MAPK1, MAPK11, MAPK14, MAPK3, STAT5B, TYK2	10	Arsenic trioxide, Baricitinib, Dasatinib, Isoprenaline, Regorafenib, Resveratrol, Ruxolitinib, Sulindac, Tofacitinib, Turpentine	1.33	2	MAPK13, TYK2	1	TYK2	1	Tofacitinib								1.43	1	TYK2	1	TYK2	1	Tofacitinib
IL-3 Signalling	90	39	AKT1, ATM, CHP1, CSF2RB, FGFR1, FGFR2, FGFR3, FGFR4, FLT3, FOS, GRB2, IL3, IL3RA, JAK1, JAK2, JUN, MAP2K1, MAP2K2, MAPK1, MAPK3, PIK3CA, PIK3CB, PIK3CD, PIK3R1, PIK3R2, PIK3R3, PPP3R2, PRKCA, PRKCB, PRKCD, PRKCE, PRKCG, PRKCI, PRKCQ, PRKCZ, RAC1, RAF1, STAT5B, TLR9	45	Amlexanox, Arsenic trioxide, Azathioprine, Baricitinib, Bosutinib, Brigatinib, Caffeine, Calcium Citrate, Calcium Phosphate, Chloroquine, Cobimetinib, Copanlisib, Cyclosporine, Dabrafenib, Dasatinib, Dextromethorphan, Heparin, Hydroxychloroquine, Ingenol Mebutate, Irbesartan, Isoprenaline, Lenvatinib, Midostaurin, Nadroparin, Nintedanib, Palifermin, Pazopanib, Pegademase bovine, Phosphatidyl seri…	1.38	4	ATM, FOXO1, PRKCH, PRKCZ	2	ATM, PRKCZ	2	Caffeine, Tamoxifen
IL-6 Signalling	136	47	A2M, ABCB1, AKT1, ATM, CHUK, COL1A1, CSNK2A1, CYP19A1, FGFR1, FGFR2, FGFR3, FGFR4, FLT3, FOS, GRB2, IKBKB, IL1A, IL1B, IL1R1, IL1RN, IL6, IL6R, JAK2, JUN, MAP2K1, MAP2K2, MAPK1, MAPK11, MAPK14, MAPK3, NFKB1, NFKB2, NFKBIA, PIK3CA, PIK3CB, PIK3CD, PIK3R1, PIK3R2, PIK3R3, RAF1, RELA, TAB1, TLR9, TNF, TNFAIP6, TNFRSF1B, VEGFA	89	Acetylcysteine, Acetylsalicylic acid, Adalimumab, Aflibercept, Aminoglutethimide, Aminosalicylic Acid, Amrinone, Anakinra, Anastrozole, Apremilast, Arsenic trioxide, Auranofin, Bacitracin, Baricitinib, Becaplermin, Bevacizumab, Bosutinib, Brigatinib, Caffeine, Canakinumab, Carvedilol, Certolizumab pegol, Chloroquine, Chondroitin sulfate, Cisplatin, Clenbuterol, Cobimetinib, Collagenase clostridiu…	2.43	7	ATM, IKBKG, IL6R, IL6ST, MAPK13, NFKBIE, TRAF6	2	ATM, IL6R	3	Caffeine, Sarilumab, Tocilizumab								1.71	2	IL6ST, TRAF6	0		0
IL-7 Signalling Pathway	93	38	AKT1, ATM, BCL2, CCND1, CDK2, FGFR1, FGFR2, FGFR3, FGFR4, FLT3, FYN, GRB2, GSK3B, HGF, IFNG, IGHG1, IL2RG, JAK1, JAK3, JUN, LYN, MAPK1, MAPK11, MAPK14, MAPK3, MET, MYC, NFATC1, PDPK1, PIK3CA, PIK3CB, PIK3CD, PIK3R1, PIK3R2, PIK3R3, SLC2A1, STAT5B, TLR9	49	Aldesleukin, Apremilast, Arsenic trioxide, Baricitinib, Bosutinib, Brigatinib, Cabozantinib, Caffeine, Celecoxib, Chloroquine, Copanlisib, Copper, Crizotinib, Dasatinib, Denileukin diftitox, Dexibuprofen, Docetaxel, Eribulin, Glucosamine, Glycine betaine, Heparin, Hydroxychloroquine, Ibuprofen, Irbesartan, Isoprenaline, Lenvatinib, Lithium, Midostaurin, Nadroparin, Nintedanib, Olsalazine, Paclita…	1.34	4	ATM, CXCR5, FOXO1, MAPK13	1	ATM	1	Caffeine	2.01	3	BAD, CDK2, SOCS1	1	CDK2	1	Bosutinib
IL-8 Signalling	204	73	AKT1, ATM, BCL2, BRAF, CCND1, CHUK, CSTB, CXCR1, CYBB, EGF, EGFR, FGFR1, FGFR2, FGFR3, FGFR4, FLT1, FLT3, FLT4, FOS, GNG2, GRB2, HMOX1, ICAM1, IKBKB, ITGAV, ITGB2, ITGB3, JUN, KDR, LIMK1, MAP2K1, MAP2K2, MAPK1, MAPK3, MMP2, MMP9, MPO, MTOR, NCF2, NFKB1, NOX1, PGF, PIK3CA, PIK3CB, PIK3CD, PIK3R1, PIK3R2, PIK3R3, PLD1, PLD2, PRKCA, PRKCB, PRKCD, PRKCE, PRKCG, PRKCI, PRKCQ, PRKCZ, PTGS2, PTK2B, RAC1…	158	Abciximab, Aceclofenac, Acemetacin, Acetaminophen, Acetylcysteine, Acetylsalicylic acid, Afatinib, Aflibercept, Alclofenac, Aminosalicylic Acid, Ampicillin, Antipyrine, Antithymocyte immunoglobulin (rabbit), Antrafenine, Arsenic trioxide, Auranofin, Axitinib, Azathioprine, Balsalazide, Baricitinib, Bevacizumab, Bosutinib, Botulinum Toxin Type A, Brigatinib, Bromfenac, Cabozantinib, Caffeine, Capt…	2.52	9	ATM, ICAM1, IKBKG, IRAK1, MYL2, PRKCH, PRKCZ, RHOC, TRAF6	3	ATM, ICAM1, PRKCZ	5	Caffeine, Hyaluronic acid, Nafamostat, Natalizumab, Tamoxifen								2.39	3	ICAM1, RHOC, TRAF6	1	ICAM1	3	Hyaluronic acid, Nafamostat, Natalizumab
ILK Signalling	197	52	ACTG1, ACTN1, AKT1, ATF2, ATF4, ATM, CASP3, CCND1, CFL1, CREB1, CTNNB1, FGFR1, FGFR2, FGFR3, FGFR4, FLT3, FN1, FOS, GRB2, GSK3B, HIF1A, ITGB1, ITGB2, ITGB3, ITGB7, JUN, LEF1, MAPK1, MAPK3, MMP9, MTOR, MYC, NFKB1, NFKB2, NOS2, PDPK1, PGF, PIK3CA, PIK3CB, PIK3CD, PIK3R1, PIK3R2, PIK3R3, PPP2CA, PPP2CB, PTGS2, RELA, RHOB, TLR9, TNF, VEGFA, VEGFB	126	Abciximab, Aceclofenac, Acemetacin, Acetaminophen, Acetylsalicylic acid, Adalimumab, Adenosine monophosphate, Aflibercept, Alclofenac, Aminosalicylic Acid, Amrinone, Antipyrine, Antithymocyte immunoglobulin (rabbit), Antrafenine, Apremilast, Arsenic trioxide, Balsalazide, Bevacizumab, Botulinum Toxin Type A, Brigatinib, Bromfenac, Caffeine, Captopril, Carprofen, Carvedilol, Celecoxib, Certolizuma…								1.84	4	MYL6, MYL6B, NACA, RHOC	0		0
Inflammasome pathway	20	6	CASP1, IL1B, NFKB1, NFKB2, PANX1, TLR4	11	Acetylsalicylic acid, Canakinumab, Gallium nitrate, Glucosamine, Minocycline, Naloxone, Pranlukast, Probenecid, Rilonacept, Thalidomide, Triflusal	1.48	2	AIM2, NEK7	0		0
Interferon Signalling	36	11	BCL2, IFNAR1, IFNAR2, IFNG, IFNGR1, IFNGR2, JAK1, JAK2, PSMB8, RELA, TYK2	27	Apremilast, Baricitinib, Carfilzomib, Dexibuprofen, Dimethyl fumarate, Docetaxel, Eribulin, Glucosamine, Glycine betaine, Ibuprofen, Interferon Alfa-2a Recombinant, Interferon Alfa-2b Recombinant, Interferon alfa-n1, Interferon alfa-n3, Interferon alfacon-1, Interferon beta-1a, Interferon beta-1b, Interferon gamma-1b, Natural alpha interferon, Olsalazine, Paclitaxel, Peginterferon alfa-2a, Pegint…	1.82	3	IFNGR1, PTPN2, TYK2	2	IFNGR1, TYK2	2	Interferon gamma-1b, Tofacitinib	3.19	3	IFNGR1, SOCS1, STAT2	1	IFNGR1	1	Interferon gamma-1b	4.6	3	IRF1, PTPN2, TYK2	1	TYK2	1	Tofacitinib
Iron homeostasis Signalling pathway	137	33	ALAS2, ATP6V1A, ATP6V1B2, ATP6V1C1, BMP4, CD163, CP, EGF, EGFR, FECH, FTH1, FTL, FXN, HBA1, HBB, HIF1A, HMOX1, HMOX2, IL6, IL6R, JAK1, JAK2, JAK3, LRP1, MAPK1, MAPK3, NFS1, PDGFRA, PDGFRB, STAT5B, TF, TFRC, TYK2	66	Afatinib, Alendronic acid, Antihemophilic factor human recombinant, Arsenic trioxide, Baricitinib, Becaplermin, Brigatinib, Calcium, Carvedilol, Cetuximab, Cholic Acid, Cisplatin, Coagulation Factor IX (Recombinant), Coagulation Factor IX Human, Copper, Dasatinib, Drotrecogin alfa, Erlotinib, Etidronic acid, Gallium nitrate, Gefitinib, Glycine, Icotinib, Imatinib, Iron, Iron Dextran, Iron sacchar…	1.31	5	ATP6AP1, FTH1, HIF1A, IL6R, TYK2	4	FTH1, HIF1A, IL6R, TYK2	6	Carvedilol, Iron, Iron Dextran, Sarilumab, Tocilizumab, Tofacitinib
LPS-stimulated MAPK Signalling	95	42	ATF1, ATF2, ATM, CHUK, CREB1, FGFR1, FGFR2, FGFR3, FGFR4, FLT3, FOS, GRB2, IKBKB, JUN, MAP2K1, MAP2K2, MAPK1, MAPK11, MAPK14, MAPK3, NFKB1, NFKB2, NFKBIA, PIK3CA, PIK3CB, PIK3CD, PIK3R1, PIK3R2, PIK3R3, PRKCA, PRKCB, PRKCD, PRKCE, PRKCG, PRKCI, PRKCQ, PRKCZ, RAC1, RAF1, RELA, TLR4, TLR9	48	Acetylcysteine, Acetylsalicylic acid, Adenosine monophosphate, Aminosalicylic Acid, Arsenic trioxide, Auranofin, Azathioprine, Bosutinib, Brigatinib, Caffeine, Chloroquine, Cobimetinib, Copanlisib, Dabrafenib, Dasatinib, Dextromethorphan, Dimethyl fumarate, Glucosamine, Heparin, Hydroxychloroquine, Ingenol Mebutate, Irbesartan, Isoprenaline, Lenvatinib, Mesalazine, Midostaurin, Nadroparin, Naloxo…	2.59	6	ATM, IKBKG, MAPK13, NFKBIE, PRKCH, PRKCZ	2	ATM, PRKCZ	2	Caffeine, Tamoxifen
Leukocyte Extravasation Signalling	213	78	ABL1, ACTG1, ACTN1, ATM, BTK, CD44, CDH5, CTNNB1, CXCL12, CXCR4, CYBA, CYBB, FGFR1, FGFR2, FGFR3, FGFR4, FLT3, GRB2, ICAM1, ITGA4, ITGA5, ITGAL, ITGB1, ITGB2, ITGB3, ITK, MAP2K2, MAPK1, MAPK11, MAPK14, MMP1, MMP10, MMP11, MMP12, MMP13, MMP14, MMP15, MMP16, MMP17, MMP19, MMP2, MMP20, MMP21, MMP24, MMP25, MMP26, MMP27, MMP28, MMP3, MMP7, MMP8, MMP9, NCF1, NCF2, NCF4, NOX1, PIK3CA, PIK3CB, PIK3CD, P…	65	Abciximab, Acalabrutinib, Acetohydroxamic Acid, Antithymocyte immunoglobulin (rabbit), Arsenic trioxide, Azathioprine, Baricitinib, Bosutinib, Brigatinib, Caffeine, Captopril, Carvedilol, Chloroquine, Copanlisib, Copper, Dasatinib, Dextromethorphan, Efalizumab, Eptifibatide, Ethanol, Framycetin, Glucosamine, Glutathione, Heparin, Hyaluronic acid, Hydroxychloroquine, Ibrutinib, Imatinib, Ingenol M…	1.9	8	ARHGAP4, ARHGAP9, ATM, ICAM1, ICAM3, MAPK13, PRKCH, PRKCZ	3	ATM, ICAM1, PRKCZ	5	Caffeine, Hyaluronic acid, Nafamostat, Natalizumab, Tamoxifen								1.35	2	ICAM1, ICAM3	1	ICAM1	3	Hyaluronic acid, Nafamostat, Natalizumab
Lymphotoxin β Receptor Signalling	69	28	AKT1, ATM, CASP3, CHUK, CYCS, FGFR1, FGFR2, FGFR3, FGFR4, FLT3, GRB2, IKBKB, LTA, MAPK1, MAPK3, NFKB1, NFKB2, NFKBIA, PDPK1, PIK3CA, PIK3CB, PIK3CD, PIK3R1, PIK3R2, PIK3R3, RELA, TLR9, VCAM1	37	Acetylcysteine, Acetylsalicylic acid, Aminosalicylic Acid, Arsenic trioxide, Auranofin, Brigatinib, Caffeine, Carvedilol, Celecoxib, Chloroquine, Copanlisib, Dimethyl fumarate, Etanercept, Ethanol, Glucosamine, Heparin, Hydroxychloroquine, Isoprenaline, Lenvatinib, Mesalazine, Midostaurin, Minocycline, Nintedanib, Palifermin, Pazopanib, Pegademase bovine, Ponatinib, Pranlukast, Regorafenib, Resve…	1.75	4	ATM, IKBKG, TRAF1, TRAF6	1	ATM	1	Caffeine
Molecular Mechanisms of Cancer	789	77	ABL1, ADCY1, AKT1, ATM, BCL2, BMP4, BRAF, CAMK2G, CASP3, CCND1, CDK2, CDK4, CDK6, CDKN1A, CTNNB1, CYCS, FGFR1, FGFR2, FGFR3, FGFR4, FLT3, FOS, FYN, GRB2, GSK3B, HIF1A, ITGA4, ITGA5, ITGB1, JAK1, JAK2, JAK3, JUN, LEF1, LRP1, MAP2K1, MAP2K2, MAPK1, MAPK11, MAPK14, MAPK3, MYC, NFKB1, NFKB2, NFKBIA, PIK3CA, PIK3CB, PIK3CD, PIK3R1, PIK3R2, PIK3R3, PRKAG1, PRKAG2, PRKCA, PRKCB, PRKCD, PRKCE, PRKCG, PRK…	86	Abemaciclib, Acetylsalicylic acid, Adenosine monophosphate, Antihemophilic factor human recombinant, Antithymocyte immunoglobulin (rabbit), Arsenic trioxide, Azathioprine, Baricitinib, Bosutinib, Botulinum Toxin Type A, Brigatinib, Caffeine, Calcium, Carvedilol, Chloroquine, Coagulation Factor IX (Recombinant), Coagulation Factor IX Human, Cobimetinib, Copanlisib, Dabrafenib, Dasatinib, Dequalini…	3.65	16	ATM, BCL2L11, CDK12, FOXO1, GLI1, HIF1A, MAPK13, NFKBIE, PA2G4, PRKAG1, PRKCH, PRKCZ, RBPJ, RHOC, TAB2, TYK2	5	ATM, HIF1A, PRKAG1, PRKCZ, TYK2	5	Acetylsalicylic acid, Caffeine, Carvedilol, Tamoxifen, Tofacitinib	1.41	5	BAD, CDK2, PA2G4, RHOC, TCF4	1	CDK2	1	Bosutinib	1.61	3	FOXO1, RHOC, TYK2	1	TYK2	1	Tofacitinib
Mouse Embryonic Stem Cell Pluripotency	114	35	AKT1, ATM, BMP4, CTNNB1, FGFR1, FGFR2, FGFR3, FGFR4, FLT3, GRB2, GSK3B, JAK1, JAK2, JAK3, LEF1, MAP2K1, MAP2K2, MAPK1, MAPK11, MAPK14, MAPK3, MYC, PIK3CA, PIK3CB, PIK3CD, PIK3R1, PIK3R2, PIK3R3, RAF1, SMO, TAB1, TLR9, TP53, TYK2, XIAP	42	Acetylsalicylic acid, Arsenic trioxide, Baricitinib, Bosutinib, Brigatinib, Caffeine, Calcium, Chloroquine, Cobimetinib, Copanlisib, Dabrafenib, Dasatinib, Dequalinium, Etacrynic acid, Fluocinonide, Halcinonide, Heparin, Hydroxychloroquine, Isoprenaline, Lenvatinib, Lithium, Manganese, Midostaurin, Nadroparin, Nintedanib, Palifermin, Pazopanib, Pegademase bovine, Ponatinib, Regorafenib, Resveratr…															1.85	2	IL6ST, TYK2	1	TYK2	1	Tofacitinib
NF-κB Activation by Viruses	95	42	AKT1, ATM, CCR5, CD4, CHUK, FGFR1, FGFR2, FGFR3, FGFR4, FLT3, GRB2, IKBKB, ITGA4, ITGA5, ITGAL, ITGAV, ITGB1, ITGB2, ITGB3, LCK, MAPK1, MAPK3, NFKB1, NFKB2, NFKBIA, PIK3CA, PIK3CB, PIK3CD, PIK3R1, PIK3R2, PIK3R3, PRKCA, PRKCB, PRKCD, PRKCE, PRKCG, PRKCI, PRKCQ, PRKCZ, RAF1, RELA, TLR9	50	Abciximab, Acetylcysteine, Acetylsalicylic acid, Aminosalicylic Acid, Antithymocyte immunoglobulin (rabbit), Arsenic trioxide, Auranofin, Brigatinib, Caffeine, Chloroquine, Copanlisib, Dabrafenib, Dasatinib, Dimethyl fumarate, Efalizumab, Eptifibatide, Glucosamine, Heparin, Hydroxychloroquine, Ingenol Mebutate, Isoprenaline, Lenvatinib, Lifitegrast, Lovastatin, Maraviroc, Mesalazine, Midostaurin,…	2.59	6	ATM, CXCR5, IKBKG, NFKBIE, PRKCH, PRKCZ	2	ATM, PRKCZ	2	Caffeine, Tamoxifen
NF-κB Signalling	187	62	AKT1, ATM, BMP4, BRAF, CHUK, CSNK2A1, EGF, EGFR, FCER1G, FGFR1, FGFR2, FGFR3, FGFR4, FLT1, FLT3, FLT4, GHR, GRB2, GSK3B, HDAC1, HDAC2, IGF1R, IGF2R, IKBKB, IL1A, IL1B, IL1R1, IL1RN, INSR, KDR, LCK, LTA, NFKB1, NFKB2, NFKBIA, NGF, NTRK1, NTRK2, PDGFRA, PDGFRB, PIK3CA, PIK3CB, PIK3CD, PIK3R1, PIK3R2, PIK3R3, PRKCB, PRKCQ, PRKCZ, RAF1, RELA, TAB1, TGFBR2, TLR2, TLR4, TLR7, TLR8, TLR9, TNF, TNFRSF1B,…	110	Acetylcysteine, Acetylsalicylic acid, Adalimumab, Afatinib, Aminophylline, Aminosalicylic Acid, Amitriptyline, Amrinone, Anakinra, Apremilast, Arsenic trioxide, Auranofin, Axitinib, Becaplermin, Belimumab, Belinostat, Benzylpenicilloyl Polylysine, Brigatinib, Cabozantinib, Caffeine, Calcium, Canakinumab, Cerliponase alfa, Certolizumab pegol, Cetuximab, Chloroquine, Chromic chloride, Clenbuterol, …	3.38	10	ATM, AZI2, CD40, IKBKG, IRAK1, NFKBIE, PRKCZ, TAB2, TNFAIP3, TRAF6	2	ATM, PRKCZ	2	Caffeine, Tamoxifen
NGF Signalling	125	42	AKT1, ATF2, ATF4, ATM, CHUK, CREB1, FGFR1, FGFR2, FGFR3, FGFR4, FLT3, GRB2, IKBKB, MAP2K1, MAP2K2, MAP3K2, MAPK1, MAPK3, NFKB1, NFKB2, NGF, NTRK1, PDPK1, PIK3CA, PIK3CB, PIK3CD, PIK3R1, PIK3R2, PIK3R3, PRKCD, PRKCZ, RAC1, RAF1, RELA, ROCK1, ROCK2, RPS6KA3, SMPD1, SMPD3, SMPD4, TLR9, TP53	53	Acetylcysteine, Acetylsalicylic acid, Adenosine monophosphate, Aminosalicylic Acid, Amitriptyline, Amlodipine, Arsenic trioxide, Auranofin, Azathioprine, Bosutinib, Brigatinib, Caffeine, Celecoxib, Chloroquine, Chlorpromazine, Clenbuterol, Cobimetinib, Copanlisib, Dabrafenib, Desipramine, Dextromethorphan, Dimethyl fumarate, Glucosamine, Heparin, Hydroxychloroquine, Imatinib, Ingenol Mebutate, Is…	1.45	5	ATM, IKBKG, PRKCZ, RPS6KA2, TRAF6	2	ATM, PRKCZ	2	Caffeine, Tamoxifen
Natural Killer Cell Signalling	130	36	AKT1, ATM, CD247, FCER1G, FCGR2A, FCGR3B, FGFR1, FGFR2, FGFR3, FGFR4, FLT3, FYN, GRB2, LCK, MAP2K1, MAP2K2, MAPK1, MAPK3, PIK3CA, PIK3CB, PIK3CD, PIK3R1, PIK3R2, PIK3R3, PRKCA, PRKCB, PRKCD, PRKCE, PRKCG, PRKCI, PRKCQ, PRKCZ, RAC1, RAC2, RAF1, TLR9	54	Abciximab, Adalimumab, Alefacept, Alemtuzumab, Arsenic trioxide, Azathioprine, Basiliximab, Benzylpenicilloyl Polylysine, Bevacizumab, Bosutinib, Brigatinib, Caffeine, Cetuximab, Chloroquine, Cobimetinib, Copanlisib, Dabrafenib, Daclizumab, Dasatinib, Dextromethorphan, Efalizumab, Etanercept, Gemtuzumab ozogamicin, Heparin, Hydroxychloroquine, Ibritumomab tiuxetan, Immune Globulin Human, Ingenol …	1.39	5	ATM, FCGR2A, NCK1, PRKCH, PRKCZ	3	ATM, FCGR2A, PRKCZ	22	Abciximab, Adalimumab, Alefacept, Alemtuzumab, Basiliximab, Bevacizumab, Caffeine, Cetuximab, Daclizumab, Efalizumab, Etanercept, Gemtuzumab ozogamicin, Ibritumomab tiuxetan, Immune Globulin Human, Muromonab, Natalizumab, Palivizumab, Rituximab, Sarilumab, Tamoxifen, Tositumomab, Trastuzumab
Neuregulin Signalling	93	34	AKT1, DCN, DLG4, EGF, EGFR, ERBB2, ERBB4, GRB2, HSP90AA1, HSP90B1, ITGA4, ITGA5, ITGB1, MAP2K1, MAP2K2, MAPK1, MAPK3, MTOR, MYC, PDPK1, PIK3R1, PIK3R2, PIK3R3, PRKCA, PRKCB, PRKCD, PRKCE, PRKCG, PRKCI, PRKCQ, PRKCZ, RAF1, SRC, STAT5B	53	Afatinib, Antithymocyte immunoglobulin (rabbit), Arsenic trioxide, Bosutinib, Brigatinib, Celecoxib, Cetuximab, Cobimetinib, Copper, Dabrafenib, Dasatinib, Erlotinib, Everolimus, Gefitinib, Guanidine, Icotinib, Ingenol Mebutate, Isoprenaline, Lapatinib, Lidocaine, Midostaurin, Nadroparin, Natalizumab, Necitumumab, Nedocromil, Neratinib, Nintedanib, Olmutinib, Osimertinib, Panitumumab, Pegademase …								2.01	3	BAD, ERBB3, RNF41	0		0
Neuroinflammation Signalling Pathway	313	135	AKT1, APP, ATF2, ATF4, ATM, B2M, BCL2, BDNF, BIRC5, CALB2, CASP1, CASP3, CCL2, CD80, CD86, CHP1, CHUK, CREB1, CSF1R, CTNNB1, CXCL12, CYBB, FGFR1, FGFR2, FGFR3, FGFR4, FLT3, FOS, GABBR1, GABBR2, GABRA1, GABRA2, GABRA3, GABRA4, GABRA5, GABRA6, GABRB1, GABRB2, GABRB3, GABRD, GABRE, GABRG1, GABRG2, GABRG3, GABRP, GABRQ, GABRR1, GABRR2, GABRR3, GAD1, GAD2, GDNF, GLS, GLUL, GRB2, GRIA1, GRIN1, GRIN2A, …	278	Abacavir, Abatacept, Acamprosate, Aceclofenac, Acemetacin, Acetaminophen, Acetylcysteine, Acetylsalicylic acid, Adalimumab, Adenosine monophosphate, Adinazolam, Alclofenac, Alprazolam, Amantadine, Aminosalicylic Acid, Amoxapine, Amrinone, Anakinra, Antipyrine, Antithymocyte immunoglobulin (rabbit), Antrafenine, Apremilast, Aprotinin, Arsenic trioxide, Astemizole, Atomoxetine, Auranofin, Bacitraci…	1.79	10	ATM, CD40, ICAM1, IFNGR1, IKBKG, IL6R, IRAK1, MAPK13, TRAF6, TYK2	5	ATM, ICAM1, IFNGR1, IL6R, TYK2	8	Caffeine, Hyaluronic acid, Interferon gamma-1b, Nafamostat, Natalizumab, Sarilumab, Tocilizumab, Tofacitinib								1.88	3	ICAM1, TRAF6, TYK2	2	ICAM1, TYK2	4	Hyaluronic acid, Nafamostat, Natalizumab, Tofacitinib
Nitric Oxide Signalling in the Cardiovascular System	115	63	ADRB1, ADRB3, AKT1, ARG2, ATM, BDKRB2, CACNA1A, CACNA1C, CACNA1D, CACNA1S, CALM3, CHRM1, FGFR1, FGFR2, FGFR3, FGFR4, FLT1, FLT3, FLT4, GRB2, GUCY1A2, GUCY2C, HSP90AA1, HSP90B1, ITPR1, ITPR2, ITPR3, KDR, KNG1, MAP2K1, MAP2K2, MAPK1, MAPK3, NOS3, PDE1A, PDE1B, PDE1C, PDE2A, PDE3B, PDE5A, PGF, PIK3CA, PIK3CB, PIK3CD, PIK3R1, PIK3R2, PIK3R3, PRKAA1, PRKAG1, PRKAG2, PRKCA, PRKCB, PRKCD, PRKCE, PRKCG, …	236	Acebutolol, Acetylcholine, Acetylsalicylic acid, Aclidinium, Adenosine monophosphate, Aflibercept, Alprenolol, Amiodarone, Amitriptyline, Amlodipine, Amoxapine, Amphetamine, Anisotropine Methylbromide, Apremilast, Arbutamine, Aripiprazole, Arsenic trioxide, Asenapine, Atenolol, Atropine, Avanafil, Axitinib, Benzatropine, Bepridil, Betaxolol, Bethanechol, Bethanidine, Bevacizumab, Bevantolol, Bipe…	1.58	5	ATM, PDE1B, PRKAG1, PRKCH, PRKCZ	4	ATM, PDE1B, PRKAG1, PRKCZ	7	Acetylsalicylic acid, Bepridil, Caffeine, Felodipine, Nicardipine, Tamoxifen, Trapidil
Oleate Biosynthesis II (Animals)	13	3	ALDH6A1, FADS1, FADS2	3	Alpha-Linolenic Acid, Icosapent, NADH	1.83	2	FADS1, FADS2	2	FADS1, FADS2	2	Alpha-Linolenic Acid, Icosapent
Oncostatin M Signalling	40	15	GRB2, JAK1, JAK2, JAK3, MAP2K1, MAP2K2, MAPK1, MAPK3, MMP1, MMP13, MMP3, PLAU, RAF1, STAT5B, TYK2	18	Amiloride, Arsenic trioxide, Baricitinib, Bosutinib, Cobimetinib, Dabrafenib, Dasatinib, Isoprenaline, Marimastat, Pegademase bovine, Regorafenib, Ruxolitinib, Sorafenib, Sulindac, Tofacitinib, Trametinib, Turpentine, Urokinase															2.74	2	IL6ST, TYK2	1	TYK2	1	Tofacitinib
Opioid Signalling Pathway	246	92	ADCY1, AKT1, ATF2, ATF4, BRAF, CACNA1A, CACNA1B, CACNA1C, CACNA1D, CACNA1F, CACNA1G, CACNA1H, CACNA1I, CACNA1S, CACNA2D1, CACNA2D2, CACNA2D3, CACNB1, CACNB2, CACNB3, CACNB4, CACNG1, CACNG2, CALM3, CAMK2G, CREB1, CTNNB1, FGR, FOS, FRK, FYN, GNG2, GRIN1, GRIN2A, GRIN2B, GRIN2C, GRIN2D, GRIN3A, GRIN3B, GSK3B, HCK, ITPR1, ITPR2, ITPR3, KCNJ3, KCNJ5, KCNJ6, KCNJ9, LCK, LYN, MAP2K1, MAP2K2, MAPK1, MAPK…	167	Acamprosate, Acetylcysteine, Acetylsalicylic acid, Adenosine monophosphate, Alfentanil, Alvimopan, Amantadine, Amiodarone, Amitriptyline, Amlodipine, Anileridine, Apremilast, Arsenic trioxide, Atomoxetine, Azathioprine, Bepridil, Bosutinib, Brivaracetam, Bumetanide, Buprenorphine, Butorphanol, Caffeine, Calcium, Calcium Citrate, Calcium Phosphate, Captodiame, Chloroprocaine, Choline, Cinnarizine,…	1.56	8	BLK, CACNB1, PDE1B, PRKAG1, PRKCH, PRKCZ, RGS3, RPS6KA2	4	CACNB1, PDE1B, PRKAG1, PRKCZ	17	Acetylsalicylic acid, Amlodipine, Bepridil, Caffeine, Dronedarone, Ethanol, Felodipine, Ibutilide, Magnesium Sulfate, Manidipine, Nicardipine, Nimodipine, Spironolactone, Tamoxifen, Trapidil, Trimebutine, Verapamil
Osteoarthritis Pathway	211	66	ALPP, ALPPL2, ANXA2, ANXA5, ATF2, ATF4, BGLAP, CASP1, CASP3, CASQ1, CASR, CHUK, COL2A1, CREB1, CTNNB1, DCN, DDR2, FGF2, FGFR1, FGFR3, FN1, HDAC3, HDAC4, HIF1A, IL1B, IL1R1, ITGA4, ITGA5, ITGB1, LEF1, LRP1, MMP1, MMP10, MMP12, MMP13, MMP3, MMP9, MTOR, NFKB1, NFKB2, NOS2, PGF, PPARD, PPARG, PRKAA1, PRKAA2, PRKAB1, PRKAB2, PRKAG1, PRKAG2, PTGS2, PTH1R, RAC1, RBP4, RELA, S100A8, S100A9, SMO, TGFB1, T…	169	Abaloparatide, Aceclofenac, Acemetacin, Acetaminophen, Acetohydroxamic Acid, Acetylcysteine, Acetylsalicylic acid, Adalimumab, Adenosine monophosphate, Aflibercept, Alclofenac, Alpha-Linolenic Acid, Amifostine, Aminosalicylic Acid, Amiodarone, Amrinone, Anakinra, Antihemophilic factor human recombinant, Antipyrine, Antithymocyte immunoglobulin (rabbit), Antrafenine, Apremilast, Azathioprine, Bals…	1.46	7	ANXA5, GLI1, HIF1A, MTF1, PRKAG1, RBPJ, S1PR2	3	ANXA5, HIF1A, PRKAG1	3	Acetylsalicylic acid, Carvedilol, Copper
PEDF Signalling	95	36	AKT1, ATM, BCL2, BDNF, CHUK, FGFR1, FGFR2, FGFR3, FGFR4, FLT3, GDNF, GRB2, IKBKB, MAPK1, MAPK11, MAPK14, MAPK3, NFKB1, NFKB2, NFKBIA, NGF, PIK3CA, PIK3CB, PIK3CD, PIK3R1, PIK3R2, PIK3R3, PPARG, RAC1, RAF1, RELA, ROCK1, ROCK2, SERPINF1, TLR9, TP53	69	Acetylcysteine, Acetylsalicylic acid, Alpha-Linolenic Acid, Aminosalicylic Acid, Amiodarone, Arsenic trioxide, Auranofin, Azathioprine, Balsalazide, Bezafibrate, Brigatinib, Caffeine, Chloroquine, Chondroitin sulfate, Clenbuterol, Copanlisib, Copper, Dabrafenib, Dasatinib, Dexibuprofen, Dextromethorphan, Dimethyl fumarate, Docetaxel, Doconexent, Eribulin, Fenofibrate, Fenoprofen, Glipizide, Gluco…	1.31	4	ATM, IKBKG, MAPK13, NFKBIE	1	ATM	1	Caffeine
PI3K Signalling in B Lymphocytes	135	51	ABL1, AKT1, ATF1, ATF2, ATF3, ATF4, ATF5, ATF6, ATF7, BTK, C3, CALM3, CAMK2G, CD19, CHP1, CHUK, CREB1, FCGR2B, FOS, FYN, IKBKB, IL4R, ITPR1, ITPR2, ITPR3, JUN, LYN, MAP2K1, MAP2K2, MAPK1, MAPK3, NFATC1, NFKB1, NFKB2, NFKBIA, PDIA3, PDPK1, PIK3CA, PIK3CB, PIK3CD, PIK3R1, PIK3R2, PLCL1, PPP3R2, PRKCB, PRKCI, PRKCZ, RAC1, RAF1, RELA, TLR4	74	Abciximab, Acalabrutinib, Acetylcysteine, Acetylsalicylic acid, Adalimumab, Adenosine monophosphate, Alefacept, Alemtuzumab, Aminosalicylic Acid, Antithymocyte immunoglobulin (rabbit), Arsenic trioxide, Auranofin, Axicabtagene ciloleucel, Azathioprine, Basiliximab, Bevacizumab, Blinatumomab, Bosutinib, Brigatinib, Caffeine, Calcium Citrate, Calcium Phosphate, Celecoxib, Cetuximab, Cobimetinib, Co…	2.45	7	ATF6, BLK, CD40, IKBKG, NFKBIE, PRKCZ, PTPRC	2	ATF6, PRKCZ	2	Pseudoephedrine, Tamoxifen
PI3K/AKT Signalling	129	41	AKT1, BCL2, CCND1, CDKN1A, CHUK, CTNNB1, GRB2, GSK3B, HSP90AA1, HSP90B1, IKBKB, ITGA4, ITGA5, ITGB1, JAK1, JAK2, JAK3, MAP2K1, MAP2K2, MAPK1, MAPK3, MTOR, NFKB1, NFKB2, NFKBIA, NOS3, PDPK1, PIK3CA, PIK3CB, PIK3CD, PIK3R1, PIK3R2, PIK3R3, PPP2CA, PPP2CB, PTGS2, RAF1, RELA, TP53, TYK2, YWHAB	100	Aceclofenac, Acemetacin, Acetaminophen, Acetylcysteine, Acetylsalicylic acid, Alclofenac, Aminosalicylic Acid, Antipyrine, Antithymocyte immunoglobulin (rabbit), Antrafenine, Apremilast, Arsenic trioxide, Auranofin, Balsalazide, Baricitinib, Bosutinib, Bromfenac, Caffeine, Carprofen, Celecoxib, Choline magnesium trisalicylate, Cobimetinib, Copanlisib, Copper, Dabrafenib, Dexibuprofen, Diclofenac,…	1.4	5	CDC37, FOXO1, IKBKG, NFKBIE, TYK2	1	TYK2	1	Tofacitinib								2.95	3	CDC37, FOXO1, TYK2	1	TYK2	1	Tofacitinib
Pancreatic Adenocarcinoma Signalling	122	51	ABL1, AKT1, ATM, BCL2, BIRC5, CCND1, CDK2, CDK4, CDKN1A, CYP2E1, EGF, EGFR, ERBB2, FGFR1, FGFR2, FGFR3, FGFR4, FLT3, GRB2, HMOX1, JAK1, JAK2, JAK3, MAP2K1, MAP2K2, MAPK1, MAPK3, MMP9, NFKB1, NFKB2, PGF, PIK3CA, PIK3CB, PIK3CD, PIK3R1, PIK3R2, PIK3R3, PLD1, PLD2, PTGS2, RAC1, RAF1, RB1, RELA, TGFB1, TGFBR2, TLR9, TP53, TYK2, VEGFA, VEGFB	136	Abemaciclib, Aceclofenac, Acemetacin, Acetaminophen, Acetylsalicylic acid, Afatinib, Aflibercept, Alclofenac, Aminosalicylic Acid, Antipyrine, Antrafenine, Arsenic trioxide, Azathioprine, Balsalazide, Baricitinib, Bevacizumab, Bosutinib, Brigatinib, Bromfenac, Caffeine, Captopril, Carprofen, Carvedilol, Celecoxib, Cetuximab, Chloroquine, Choline, Choline magnesium trisalicylate, Chondroitin sulfa…								1.7	3	BAD, CDK2, PA2G4	1	CDK2	1	Bosutinib
Pentose Phosphate Pathway	11	3	H6PD, PGD, TKT	5	Copper, Dacarbazine, Gadopentetate dimeglumine, Ketotifen, NADH	1.98	2	G6PD, TKTL1	0		0
Phagosome Formation	132	46	ATM, FCER1A, FCER1G, FCGR1A, FCGR1B, FCGR2A, FCGR2B, FCGR2C, FCGR3B, FGFR1, FGFR2, FGFR3, FGFR4, FLT3, FN1, GRB2, IGHG1, IGHG4, ITGA4, ITGA5, ITGB1, ITGB2, MARCO, PDIA3, PIK3CA, PIK3CB, PIK3CD, PIK3R1, PIK3R2, PIK3R3, PLCL1, PRKCA, PRKCB, PRKCD, PRKCE, PRKCG, PRKCI, PRKCQ, PRKCZ, RHOB, TLR2, TLR4, TLR7, TLR8, TLR9, VTN	60	Abciximab, Adalimumab, Alefacept, Alemtuzumab, Antithymocyte immunoglobulin (rabbit), Basiliximab, Benzylpenicilloyl Polylysine, Bevacizumab, Botulinum Toxin Type A, Brigatinib, Caffeine, Cetuximab, Chloroquine, Copanlisib, Copper, Daclizumab, Efalizumab, Etanercept, Gemtuzumab ozogamicin, Heparin, Hydroxychloroquine, Ibritumomab tiuxetan, Imiquimod, Immune Globulin Human, Ingenol Mebutate, Isopr…	1.36	5	ATM, FCGR2A, PRKCH, PRKCZ, RHOC	3	ATM, FCGR2A, PRKCZ	22	Abciximab, Adalimumab, Alefacept, Alemtuzumab, Basiliximab, Bevacizumab, Caffeine, Cetuximab, Daclizumab, Efalizumab, Etanercept, Gemtuzumab ozogamicin, Ibritumomab tiuxetan, Immune Globulin Human, Muromonab, Natalizumab, Palivizumab, Rituximab, Sarilumab, Tamoxifen, Tositumomab, Trastuzumab
Primary Immunodeficiency Signalling	50	12	ADA, BTK, CD19, CD3D, CD3E, CD4, IGHG1, IGHG4, IGLL1, IL2RG, JAK3, LCK	17	Acalabrutinib, Aldesleukin, Antithymocyte immunoglobulin (rabbit), Axicabtagene ciloleucel, Baricitinib, Blinatumomab, Copper, Dasatinib, Denileukin diftitox, Dipyridamole, Ibrutinib, Muromonab, Nintedanib, Pentostatin, Ponatinib, Tisagenlecleucel, Tofacitinib	1.45	3	CD40, IKBKG, PTPRC	0		0
Production of Nitric Oxide and Reactive Oxygen Species in Macrophages	196	80	AKT1, ALB, APOA1, APOA2, APOA4, APOC2, APOC3, APOD, APOE, ARG2, ATM, CAT, CHUK, CLU, CYBA, CYBB, FGFR1, FGFR2, FGFR3, FGFR4, FLT3, FOS, GRB2, HOXA10, IFNG, IFNGR1, IFNGR2, IKBKB, JAK1, JAK2, JAK3, JUN, LPA, LYZ, MAP2K1, MAP3K2, MAPK1, MAPK11, MAPK14, MAPK3, MPO, NCF1, NCF2, NCF4, NFKB1, NFKB2, NFKBIA, NOS2, ORM1, ORM2, PIK3CA, PIK3CB, PIK3CD, PIK3R1, PIK3R2, PIK3R3, PON1, PPARA, PPP2CA, PPP2CB, P…	117	Acetylcysteine, Acetylsalicylic acid, Adalimumab, Alpha-Linolenic Acid, Aminocaproic Acid, Aminosalicylic Acid, Amrinone, Amsacrine, Apremilast, Arsenic trioxide, Auranofin, Azathioprine, Baricitinib, Bezafibrate, Bosutinib, Botulinum Toxin Type A, Brigatinib, Caffeine, Calcitriol, Calcium, Cefazolin, Cefdinir, Cefotaxime, Certolizumab pegol, Chloroquine, Chlorpromazine, Clenbuterol, Clofibrate, …	2.64	9	ATM, IFNGR1, IKBKG, MAPK13, NFKBIE, PRKCH, PRKCZ, RHOC, TYK2	4	ATM, IFNGR1, PRKCZ, TYK2	4	Caffeine, Interferon gamma-1b, Tamoxifen, Tofacitinib								2.43	3	IRF1, RHOC, TYK2	1	TYK2	1	Tofacitinib
Prostate Cancer Signalling	103	46	ABL1, AKT1, AR, ATF2, ATF4, ATM, BCL2, CCND1, CDK2, CDKN1A, CHUK, CREB1, CTNNB1, FGFR1, FGFR2, FGFR3, FGFR4, FLT3, GRB2, GSK3B, GSTP1, HSP90AA1, HSP90B1, KLK3, LEF1, MAP2K1, MAP2K2, MAPK1, MAPK3, MTOR, NFKB1, NFKB2, NFKBIA, PDPK1, PIK3CA, PIK3CB, PIK3CD, PIK3R1, PIK3R2, PIK3R3, RAF1, RB1, RELA, SRD5A1, TLR9, TP53	112	Acetaminophen, Acetophenazine, Acetylcysteine, Acetylsalicylic acid, Adenosine monophosphate, Aminosalicylic Acid, Arsenic trioxide, Bicalutamide, Bosutinib, Brigatinib, Caffeine, Carbocisteine, Celecoxib, Chloroquine, Clomipramine, Clozapine, Cobimetinib, Copanlisib, Copper, Cyproterone acetate, Dabrafenib, Danazol, Dasatinib, Deoxycholic Acid, Dexibuprofen, Dienogest, Diethylstilbestrol, Dimeth…								1.89	3	BAD, CDK2, PA2G4	1	CDK2	1	Bosutinib
Protein Kinase A Signalling	399	87	ACP1, ADCY1, APEX1, ATF1, ATF2, ATF4, BRAF, CALM3, CAMK2G, CHP1, CHUK, CNGA1, CREB1, CTNNB1, GNG2, GSK3B, HIST1H1E, ITPR1, ITPR2, ITPR3, LEF1, MAP2K1, MAP2K2, MAPK1, MAPK3, NFATC1, NFKB1, NFKB2, NFKBIA, NOS3, PDE10A, PDE11A, PDE1A, PDE1B, PDE1C, PDE2A, PDE3A, PDE3B, PDE4A, PDE4B, PDE4C, PDE4D, PDE5A, PDE6A, PDE6B, PDE6C, PDE6G, PDE6H, PDE7A, PDE7B, PDE8A, PDE8B, PDE9A, PDIA3, PLCL1, PPP3R2, PRKAG…	146	Aceclofenac, Acemetacin, Acetaminophen, Acetylcysteine, Acetylsalicylic acid, Adenine, Adenosine monophosphate, Alclofenac, Alendronic acid, Aminophylline, Aminosalicylic Acid, Amrinone, Anagrelide, Antipyrine, Antrafenine, Apremilast, Arsenic trioxide, Avanafil, Balsalazide, Baricitinib, Bepridil, Bosutinib, Bromfenac, Caffeine, Calcium Citrate, Calcium Phosphate, Carprofen, Celecoxib, Choline m…	1.85	12	DUSP12, FLNA, FLNB, MYL2, NFKBIE, PDE1B, PPP1R1B, PRKAG1, PRKCH, PRKCZ, PTPN2, PTPRC	3	PDE1B, PRKAG1, PRKCZ	7	Acetylsalicylic acid, Bepridil, Caffeine, Felodipine, Nicardipine, Tamoxifen, Trapidil	1.39	5	BAD, MYL6, MYL6B, PDE4A, TCF4	1	PDE4A	15	Apremilast, Caffeine, Crisaborole, Dipyridamole, Drotaverine, Dyphylline, Enprofylline, Ibudilast, Iloprost, Oxtriphylline, Pentoxifylline, Roflumilast, Theophylline, Tofisopam, Trapidil
Pyridoxal 5'-phosphate Salvage Pathway	65	17	BRAF, CDK2, CDK4, CDK6, LIMK1, MAP2K1, MAP2K2, MAPK1, MAPK3, PDXK, PIM1, PNPO, PRKAA1, PRKAA2, PRKCD, PRKCE, PRKCQ	22	Abemaciclib, Acetylsalicylic acid, Adenosine monophosphate, Arsenic trioxide, Bosutinib, Cobimetinib, Dabrafenib, Ingenol Mebutate, Isoprenaline, Palbociclib, Phenformin, Pyridoxal, Pyridoxal Phosphate, Pyridoxine, Regorafenib, Ribociclib, Sorafenib, Sulindac, Tamoxifen, Trametinib, Turpentine, Vemurafenib								1.42	2	CDK2, HIPK1	1	CDK2	1	Bosutinib
RANK Signalling in Osteoclasts	104	40	AKT1, ATM, CALM3, CHP1, CHUK, FGFR1, FGFR2, FGFR3, FGFR4, FLT3, FOS, GRB2, GSN, IKBKB, JUN, MAP2K1, MAP2K2, MAP3K2, MAPK1, MAPK11, MAPK14, MAPK3, NFATC1, NFKB1, NFKB2, NFKBIA, PIK3CA, PIK3CB, PIK3CD, PIK3R1, PIK3R2, PIK3R3, PPP3R2, PTK2B, RAF1, RELA, SRC, TLR9, TNFSF11, XIAP	51	Acetylcysteine, Acetylsalicylic acid, Aminosalicylic Acid, Arsenic trioxide, Auranofin, Baricitinib, Bosutinib, Brigatinib, Caffeine, Calcium Citrate, Calcium Phosphate, Chloroquine, Cobimetinib, Copanlisib, Copper, Cyclosporine, Dabrafenib, Dasatinib, Denosumab, Dequalinium, Dimethyl fumarate, Glucosamine, Heparin, Hydroxychloroquine, Irbesartan, Isoprenaline, Leflunomide, Lenalidomide, Lenvatin…	3.1	7	ATM, GSN, IKBKG, MAPK13, NFKBIE, TAB2, TRAF6	2	ATM, GSN	2	Caffeine, Copper
RAR Activation	190	68	ADCY1, ADH1A, ADH1C, ADH4, ADH7, AKR1C3, AKT1, ALDH1A1, ALDH1A2, ALDH1A3, CSF2RB, CSK, CSNK2A1, CYP26A1, DHRS3, FOS, IGFBP3, IL3RA, JAK2, JUN, LRAT, MAP2K1, MAPK1, MAPK11, MAPK14, MMP1, NFKB1, NFKB2, PARP1, PDPK1, PIK3CA, PIK3CB, PIK3CD, PIK3R1, PIK3R2, PIK3R3, PML, PRKAG1, PRKAG2, PRKCA, PRKCB, PRKCD, PRKCE, PRKCG, PRKCI, PRKCQ, PRKCZ, RAC1, RARA, RARB, RARG, RBP1, RBP3, RBP4, RDH11, RDH12, RDH1…	74	Acetylsalicylic acid, Acitretin, Adapalene, Adenosine monophosphate, Aflibercept, Alfacalcidol, Alitretinoin, Alpha-Linolenic Acid, Arsenic trioxide, Azathioprine, Baricitinib, Bevacizumab, Bexarotene, Bezafibrate, Bimatoprost, Bosutinib, Caffeine, Carvedilol, Celecoxib, Cholic Acid, Chondroitin sulfate, Cobimetinib, Copanlisib, Dalteparin, Dasatinib, Dextromethorphan, Dimethyl fumarate, Doconexe…								1.9	4	RDH5, REL, SMARCC2, TNIP1	1	RDH5	2	NADH, Vitamin A
Regulation of Actin-based Motility by Rho	89	10	CFL1, GSN, ITGA4, ITGA5, ITGB1, LIMK1, RAC1, RAC2, RHOB, ROCK1	12	Antithymocyte immunoglobulin (rabbit), Azathioprine, Botulinum Toxin Type A, Copper, Dabrafenib, Dextromethorphan, Natalizumab, Netarsudil, Resveratrol, Ripasudil, Tinzaparin, Vedolizumab	2.02	5	GSN, MYL2, PFN1, PIP4K2C, RHOC	1	GSN	1	Copper	3.08	4	ACTR2, MYL6, MYL6B, RHOC	0		0
Remodeling of Epithelial Adherens Junctions	69	15	ACTG1, ACTN1, CTNNB1, HGF, MET, NME1, SRC, TUBA1A, TUBA3C, TUBA4A, TUBB, TUBB1, TUBB3, TUBB4B, TUBG1	23	Albendazole, Bosutinib, Brigatinib, Cabazitaxel, Cabozantinib, Colchicine, Copper, Crizotinib, Dasatinib, Docetaxel, Eribulin, Heparin, Ixabepilone, Mebendazole, Nintedanib, Paclitaxel, Podofilox, Ponatinib, Urea, Vinblastine, Vincristine, Vindesine, Vinorelbine								2.37	3	ACTR2, DNM2, RAB5B	0		0
Renin-Angiotensin Signalling	130	53	ACE, ADCY1, AGT, AGTR1, AGTR2, ATF2, ATM, CCL2, FGFR1, FGFR2, FGFR3, FGFR4, FLT3, FOS, GRB2, ITPR1, ITPR2, ITPR3, JAK2, JUN, MAP2K1, MAP2K2, MAPK1, MAPK11, MAPK14, MAPK3, NFKB1, NFKB2, NOX1, PIK3CA, PIK3CB, PIK3CD, PIK3R1, PIK3R2, PIK3R3, PRKAG1, PRKAG2, PRKCA, PRKCB, PRKCD, PRKCE, PRKCG, PRKCI, PRKCQ, PRKCZ, PTGER2, PTK2B, RAC1, RAF1, RELA, REN, TLR9, TNF	92	Acetylsalicylic acid, Adalimumab, Adenosine monophosphate, Aliskiren, Alprostadil, Amrinone, Apremilast, Arsenic trioxide, Azathioprine, Azilsartan medoxomil, Baricitinib, Benazepril, Bosutinib, Brigatinib, Caffeine, Candesartan cilexetil, Captopril, Certolizumab pegol, Chloroquine, Chondroitin sulfate, Cilazapril, Clenbuterol, Cobimetinib, Copanlisib, Copper, Dabrafenib, Danazol, Dasatinib, Dext…	1.39	5	ATM, MAPK13, PRKAG1, PRKCH, PRKCZ	3	ATM, PRKAG1, PRKCZ	3	Acetylsalicylic acid, Caffeine, Tamoxifen
RhoA Signalling	123	9	ABL2, ACTG1, CFL1, IGF1R, LIMK1, PLD1, PTK2B, ROCK1, ROCK2	14	Baricitinib, Brigatinib, Choline, Copper, Dabrafenib, Dasatinib, Insulin Glargine, Insulin Human, Insulin Lispro, Insulin Pork, Leflunomide, Mecasermin, Netarsudil, Ripasudil	2.04	6	ARHGAP4, ARHGAP9, MYL2, PFN1, PIP4K2C, RAPGEF6	0		0		2.56	4	ACTR2, ARHGAP9, MYL6, MYL6B	0		0
RhoGDI Signalling	175	17	ACTG1, CD44, CDH5, CFL1, ESR1, ESR2, GNG2, ITGA4, ITGA5, ITGB1, LIMK1, PRKCA, RAC1, RHOB, ROCK1, ROCK2, SRC	70	Allylestrenol, Antithymocyte immunoglobulin (rabbit), Azathioprine, Bazedoxifene, Bosutinib, Botulinum Toxin Type A, Clomifene, Conjugated estrogens, Copper, Dabrafenib, Danazol, Dasatinib, Desogestrel, Dextromethorphan, Dienestrol, Diethylstilbestrol, Dobutamine, Equilin, Estradiol, Estramustine, Estriol, Estrone, Estrone sulfate, Ethinyl Estradiol, Ethynodiol diacetate, Etonogestrel, Eugenol, F…	1.85	7	ARHGAP4, ARHGAP9, GDI1, GDI2, MYL2, PIP4K2C, RHOC	0		0		2.84	5	ACTR2, ARHGAP9, MYL6, MYL6B, RHOC	0		0
Role of JAK family kinases in IL-6-type Cytokine Signalling	25	10	IL6, IL6R, JAK1, JAK2, MAPK1, MAPK11, MAPK14, MAPK3, STAT5B, TYK2	12	Arsenic trioxide, Baricitinib, Dasatinib, Isoprenaline, Regorafenib, Ruxolitinib, Sarilumab, Siltuximab, Sulindac, Tocilizumab, Tofacitinib, Turpentine	3.37	4	IL6R, IL6ST, MAPK13, TYK2	2	IL6R, TYK2	3	Sarilumab, Tocilizumab, Tofacitinib								3.14	2	IL6ST, TYK2	1	TYK2	1	Tofacitinib
Role of JAK1; JAK2 and TYK2 in Interferon Signalling	24	12	IFNAR1, IFNAR2, IFNG, IFNGR1, IFNGR2, JAK1, JAK2, NFKB1, NFKB2, RAF1, RELA, TYK2	25	Acetylsalicylic acid, Apremilast, Baricitinib, Dabrafenib, Dimethyl fumarate, Glucosamine, Interferon Alfa-2a Recombinant, Interferon Alfa-2b Recombinant, Interferon alfa-n1, Interferon alfa-n3, Interferon alfacon-1, Interferon beta-1a, Interferon beta-1b, Interferon gamma-1b, Natural alpha interferon, Olsalazine, Peginterferon alfa-2a, Peginterferon alfa-2b, Pranlukast, Regorafenib, Ruxolitinib,…	2.31	3	IFNGR1, PTPN2, TYK2	2	IFNGR1, TYK2	2	Interferon gamma-1b, Tofacitinib	3.72	3	IFNGR1, SOCS1, STAT2	1	IFNGR1	1	Interferon gamma-1b	3.18	2	PTPN2, TYK2	1	TYK2	1	Tofacitinib
Role of Macrophages; Fibroblasts and Endothelial Cells in Rheumatoid Arthritis	323	97	AKT1, ATF2, ATF4, ATM, C5, CALM3, CAMK2G, CCL2, CCND1, CHP1, CHUK, CREB1, CTNNB1, CXCL12, FCGR1A, FCGR3B, FGF2, FGFR1, FGFR2, FGFR3, FGFR4, FLT3, FN1, FOS, GRB2, GSK3B, ICAM1, IGHG1, IGHG4, IKBKB, IL15, IL17A, IL1A, IL1B, IL1R1, IL1RN, IL6, IL6R, JAK2, JUN, LEF1, LRP1, LTA, MAP2K1, MAP2K2, MAPK1, MAPK14, MAPK3, MMP1, MMP13, MMP3, MYC, NFATC1, NFKB1, NFKBIA, NOS2, PDIA3, PGF, PIK3CA, PIK3CB, PIK3C…	145	Abciximab, Acetylcysteine, Acetylsalicylic acid, Adalimumab, Adenosine monophosphate, Aflibercept, Alefacept, Alemtuzumab, Aminosalicylic Acid, Amrinone, Anakinra, Antihemophilic factor human recombinant, Apremilast, Aprotinin, Arsenic trioxide, Auranofin, Azathioprine, Baricitinib, Basiliximab, Belimumab, Bevacizumab, Bosutinib, Brigatinib, Caffeine, Calcium Citrate, Calcium Phosphate, Canakinum…	2.11	11	ATM, ICAM1, IKBKG, IL6R, IL6ST, IRAK1, NFKBIE, PRKCH, PRKCZ, TRAF1, TRAF6	4	ATM, ICAM1, IL6R, PRKCZ	7	Caffeine, Hyaluronic acid, Nafamostat, Natalizumab, Sarilumab, Tamoxifen, Tocilizumab								1.84	3	ICAM1, IL6ST, TRAF6	1	ICAM1	3	Hyaluronic acid, Nafamostat, Natalizumab
Role of NANOG in Mammalian Embryonic Stem Cell Pluripotency	130	29	AKT1, ATM, BMP4, CTNNB1, FGFR1, FGFR2, FGFR3, FGFR4, FLT3, GRB2, GSK3B, JAK1, JAK2, JAK3, MAP2K1, MAP2K2, MAPK1, MAPK3, PIK3CA, PIK3CB, PIK3CD, PIK3R1, PIK3R2, PIK3R3, RAF1, SMO, TLR9, TP53, TYK2	37	Acetylsalicylic acid, Arsenic trioxide, Baricitinib, Bosutinib, Brigatinib, Caffeine, Calcium, Chloroquine, Cobimetinib, Copanlisib, Dabrafenib, Fluocinonide, Halcinonide, Heparin, Hydroxychloroquine, Isoprenaline, Lenvatinib, Lithium, Midostaurin, Nintedanib, Palifermin, Pazopanib, Pegademase bovine, Ponatinib, Regorafenib, Resveratrol, Ruxolitinib, Sonidegib, Sorafenib, Sulindac, Sunitinib, Tha…															1.74	2	IL6ST, TYK2	1	TYK2	1	Tofacitinib
Role of NFAT in Cardiac Hypertrophy	226	80	ADCY1, AKT1, ATM, CACNA1A, CACNA1B, CACNA1C, CACNA1D, CACNA1F, CACNA1G, CACNA1H, CACNA1I, CACNA1S, CACNA2D1, CACNA2D2, CACNA2D3, CACNB1, CACNB2, CACNB3, CACNB4, CACNG1, CACNG2, CALM3, CAMK2G, CHP1, FGFR1, FGFR2, FGFR3, FGFR4, FLT3, GNG2, GRB2, GSK3B, HDAC1, HDAC10, HDAC11, HDAC2, HDAC3, HDAC4, HDAC5, HDAC6, HDAC7, HDAC8, HDAC9, IGF1R, IL6, ITPR1, ITPR2, ITPR3, MAP2K1, MAP2K2, MAPK1, MAPK11, MAPK1…	103	Acetylsalicylic acid, Adenosine monophosphate, Alpha-Linolenic Acid, Aminophylline, Amiodarone, Amlodipine, Arsenic trioxide, Belinostat, Bepridil, Bosutinib, Brigatinib, Caffeine, Calcium, Calcium Citrate, Calcium Phosphate, Chloroquine, Cinnarizine, Clevidipine, Cobimetinib, Copanlisib, Copper, Cyclandelate, Cyclosporine, Dabrafenib, Dasatinib, Diltiazem, Dipyridamole, Dronedarone, Drotaverine,…	1.33	7	ATM, CACNB1, IL6ST, MAPK13, PRKAG1, PRKCH, PRKCZ	4	ATM, CACNB1, PRKAG1, PRKCZ	13	Acetylsalicylic acid, Amlodipine, Caffeine, Dronedarone, Ethanol, Ibutilide, Magnesium Sulfate, Manidipine, Nimodipine, Spironolactone, Tamoxifen, Trimebutine, Verapamil
Role of PKR in Interferon Induction and Antiviral Response	41	15	AKT1, ATF2, CASP3, CHUK, CYCS, FCGR1A, IFNG, IKBKB, MAPK14, NFKB1, NFKB2, NFKBIA, RELA, TNF, TP53	48	Abciximab, Acetylcysteine, Acetylsalicylic acid, Adalimumab, Alefacept, Alemtuzumab, Aminosalicylic Acid, Amrinone, Apremilast, Arsenic trioxide, Auranofin, Basiliximab, Bevacizumab, Certolizumab pegol, Cetuximab, Chloroquine, Clenbuterol, Daclizumab, Dasatinib, Dimethyl fumarate, Efalizumab, Epinephrine, Etanercept, Gemtuzumab ozogamicin, Glucosamine, Golimumab, Ibritumomab tiuxetan, Immune Glob…	2.54	4	IKBKG, NFKBIE, TAB2, TRAF6	0		0									2.71	2	IRF1, TRAF6	0		0
Role of RIG1-like Receptors in Antiviral Innate Immunity	44	6	CHUK, IKBKB, NFKB1, NFKB2, NFKBIA, RELA	12	Acetylcysteine, Acetylsalicylic acid, Aminosalicylic Acid, Arsenic trioxide, Auranofin, Dimethyl fumarate, Glucosamine, Mesalazine, Pranlukast, Sulfasalazine, Thalidomide, Triflusal	1.59	3	IKBKG, NFKBIE, TRAF6	0		0
STAT3 Pathway	132	52	BCL2, CDKN1A, CSF2RB, CXCR1, EGF, EGFR, FGF2, FGFR1, FGFR2, FGFR3, FGFR4, FLT1, FLT4, GHR, HGF, IFNAR1, IGF1R, IGF2R, IL11RA, IL1A, IL1B, IL1R1, IL2RA, IL2RB, IL2RG, IL3RA, IL4R, IL5RA, IL6R, INSR, JAK2, KDR, MAP2K1, MAP2K2, MAPK1, MAPK11, MAPK14, MAPK3, MYC, NDUFA13, NTRK1, NTRK2, PDGFRA, PDGFRB, PIM1, RAC1, RAF1, SRC, TGFB1, TGFBR2, TYK2, VEGFA	111	Adenosine monophosphate, Afatinib, Aflibercept, Aldesleukin, Amitriptyline, Anakinra, Arsenic trioxide, Axitinib, Azathioprine, Baricitinib, Basiliximab, Becaplermin, Benralizumab, Bevacizumab, Bosutinib, Brigatinib, Cabozantinib, Canakinumab, Carvedilol, Cerliponase alfa, Cetuximab, Chondroitin sulfate, Chromic chloride, Cobimetinib, Dabrafenib, Daclizumab, Dalteparin, Dasatinib, Denileukin dift…	2.5	7	IL20RB, IL2RA, IL6R, IL6ST, MAPK13, PTPN2, TYK2	3	IL2RA, IL6R, TYK2	7	Aldesleukin, Basiliximab, Daclizumab, Denileukin diftitox, Sarilumab, Tocilizumab, Tofacitinib								2.92	3	IL6ST, PTPN2, TYK2	1	TYK2	1	Tofacitinib
Signalling by Rho Family GTPases	503	44	ACTG1, ATM, CDH5, CFL1, CYBB, FGFR1, FGFR2, FGFR3, FGFR4, FLT3, FOS, GNG2, GRB2, ITGA4, ITGA5, ITGB1, JUN, LIMK1, MAP2K1, MAP2K2, MAPK1, MAPK3, NCF2, NFKB1, NFKB2, NOX1, PIK3CA, PIK3CB, PIK3CD, PIK3R1, PIK3R2, PIK3R3, PLD1, PRKCI, PRKCZ, PTK2B, RAC1, RAF1, RELA, RHOB, ROCK1, ROCK2, SLC9A1, TLR9	53	Acetylsalicylic acid, Amiloride, Antithymocyte immunoglobulin (rabbit), Arsenic trioxide, Azathioprine, Baricitinib, Bosutinib, Botulinum Toxin Type A, Brigatinib, Caffeine, Chloroquine, Choline, Cobimetinib, Copanlisib, Copper, Dabrafenib, Dextromethorphan, Dimethyl fumarate, Glucosamine, Halothane, Heparin, Hydroxychloroquine, Irbesartan, Isoprenaline, Leflunomide, Lenalidomide, Lenvatinib, Mid…								1.5	4	ACTR2, MYL6, MYL6B, RHOC	0		0
Small Cell Lung Cancer Signalling	87	38	ABL1, AKT1, ATM, BCL2, CCND1, CDK2, CDK4, CDK6, CHUK, CKS1B, CYCS, FGFR1, FGFR2, FGFR3, FGFR4, FLT3, GRB2, IKBKB, MYC, NFKB1, NFKB2, NFKBIA, NOS1, PIK3CA, PIK3CB, PIK3CD, PIK3R1, PIK3R2, PIK3R3, PTGS2, RARB, RB1, RELA, RXRA, RXRB, RXRG, TLR9, TP53	111	Abemaciclib, Aceclofenac, Acemetacin, Acetaminophen, Acetylcysteine, Acetylsalicylic acid, Acitretin, Adapalene, Alclofenac, Alfacalcidol, Alitretinoin, Alpha-Linolenic Acid, Aminosalicylic Acid, Antipyrine, Antrafenine, Arsenic trioxide, Auranofin, Balsalazide, Bexarotene, Bezafibrate, Bosutinib, Brigatinib, Bromfenac, Caffeine, Carprofen, Celecoxib, Chloroquine, Choline magnesium trisalicylate,…	2.78	6	ATM, IKBKG, NFKBIE, PA2G4, TRAF1, TRAF6	1	ATM	1	Caffeine
Sphingosine-1-phosphate Signalling	126	33	ADCY1, AKT1, ATM, CASP1, CASP3, CASQ1, FGFR1, FGFR2, FGFR3, FGFR4, FLT3, GRB2, MAPK1, MAPK3, PDGFRA, PDGFRB, PDIA3, PIK3CA, PIK3CB, PIK3CD, PIK3R1, PIK3R2, PIK3R3, PLCL1, PTK2B, RAC1, RHOB, S1PR1, S1PR5, SMPD1, SMPD3, SMPD4, TLR9	43	Adenosine monophosphate, Amlodipine, Arsenic trioxide, Asfotase Alfa, Azathioprine, Baricitinib, Becaplermin, Botulinum Toxin Type A, Brigatinib, Caffeine, Calcium Citrate, Calcium Phosphate, Chloroquine, Chlorpromazine, Copanlisib, Copper, Dasatinib, Desipramine, Dextromethorphan, Fingolimod, Heparin, Hydroxychloroquine, Imatinib, Isoprenaline, Leflunomide, Lenvatinib, Midostaurin, Minocycline, …															1.77	2	RHOC, S1PR2	0		0
Superpathway of Inositol Phosphate Compounds	473	35	ACP1, ATM, ATP1A1, CA3, CD19, CD80, CD86, EGFR, ERBB2, ERBB4, FGFR1, FGFR2, FGFR3, FGFR4, FLT3, FYN, GRB2, KIT, LCK, MET, PDCD1, PDGFRA, PDGFRB, PDXP, PHOSPHO1, PI4K2B, PIK3CA, PIK3CB, PIK3CD, PIK3R1, PIK3R2, PIK3R3, PTPN1, SRC, TLR9	79	Abatacept, Acetazolamide, Acetyldigitoxin, Adenine, Afatinib, Almitrine, Antithymocyte immunoglobulin (rabbit), Axicabtagene ciloleucel, Becaplermin, Belatacept, Bepridil, Blinatumomab, Bosutinib, Bretylium, Brigatinib, Brinzolamide, Cabozantinib, Caffeine, Celecoxib, Cetuximab, Chloroquine, Choline, Ciclopirox, Copanlisib, Crizotinib, Dasatinib, Deslanoside, Diazoxide, Diclofenamide, Digitoxin, …	1.65	8	ATM, DUSP12, ERBB2, MTMR9, PIP4K2C, PPP1R1B, PTPN2, PTPRC	2	ATM, ERBB2	7	Afatinib, Brigatinib, Caffeine, Lapatinib, Pertuzumab, Trastuzumab, Trastuzumab emtansine
Superpathway of Serine and Glycine Biosynthesis I	7	4	PHGDH, PSAT1, SHMT1, SHMT2	4	Glutamic Acid, Glycine, NADH, Pyridoxal Phosphate								1.49	1	SHMT2	1	SHMT2	2	Glycine, Pyridoxal Phosphate
T Cell Exhaustion Signalling Pathway	182	47	AKT1, ATM, CD274, CD80, CD86, CTLA4, FCER1G, FGFR1, FGFR2, FGFR3, FGFR4, FLT3, FOS, GRB2, HLA-A, HLA-B, HLA-DQB1, IFNAR1, IFNAR2, IFNG, IL12B, IL6, IL6R, JAK1, JAK2, JAK3, JUN, KDR, MAPK1, MAPK3, MTOR, NFATC1, PDCD1, PIK3CA, PIK3CB, PIK3CD, PIK3R1, PIK3R2, PIK3R3, PPP2CA, PPP2CB, PRKCQ, TGFB1, TGFBR2, TLR9, TYK2, VEGFA	81	Abacavir, Abatacept, Aflibercept, Antithymocyte immunoglobulin (rabbit), Apremilast, Arsenic trioxide, Atezolizumab, Avelumab, Axitinib, Baricitinib, Belatacept, Benzylpenicilloyl Polylysine, Bevacizumab, Brigatinib, Cabozantinib, Caffeine, Carvedilol, Chloroquine, Chondroitin sulfate, Coccidioides immitis spherule, Copanlisib, Dalteparin, Durvalumab, Everolimus, Gliclazide, Glucosamine, Glycerin…	2.29	8	ATM, CTLA4, EOMES, FOXO1, IL6R, PRDM1, STAT4, TYK2	4	ATM, CTLA4, IL6R, TYK2	5	Caffeine, Ipilimumab, Sarilumab, Tocilizumab, Tofacitinib								1.47	2	FOXO1, TYK2	1	TYK2	1	Tofacitinib
T Helper Cell Differentiation	73	23	CD80, CD86, FCER1G, HLA-A, HLA-B, HLA-DQB1, HLA-DRB1, IFNG, IFNGR1, IFNGR2, IL12B, IL17A, IL2, IL2RA, IL2RG, IL4R, IL5, IL6, IL6R, TGFB1, TGFBR2, TNF, TNFRSF1B	42	Abacavir, Abatacept, Adalimumab, Aldesleukin, Amrinone, Antithymocyte immunoglobulin (rabbit), Apremilast, Basiliximab, Belatacept, Benzylpenicilloyl Polylysine, Cefazolin, Certolizumab pegol, Chloroquine, Clenbuterol, Coccidioides immitis spherule, Daclizumab, Denileukin diftitox, Dupilumab, Durvalumab, Epinephrine, Etanercept, Glatiramer Acetate, Glucosamine, Glycerin, Golimumab, Hyaluronidase,…	4.98	8	CD40, CXCR5, GATA3, IFNGR1, IL2RA, IL6R, IL6ST, STAT4	3	IFNGR1, IL2RA, IL6R	7	Aldesleukin, Basiliximab, Daclizumab, Denileukin diftitox, Interferon gamma-1b, Sarilumab, Tocilizumab
TCA Cycle II (Eukaryotic)	24	14	DLD, IDH3A, IDH3B, IDH3G, LIPF, MDH1, MDH2, OGDH, SDHA, SDHB, SDHC, SDHD, SUCLA2, SUCLG1	10	Copper, Flavin adenine dinucleotide, Hexachlorophene, Manganese, NADH, Orlistat, Succinic acid, Ubidecarenone, Valproic Acid, Xanthinol	2.31	3	CS, IDH3G, SDHC	2	IDH3G, SDHC	3	Manganese, NADH, Succinic acid
TNFR1 Signalling	50	12	CASP3, CHUK, CYCS, FOS, IKBKB, JUN, NFKB1, NFKB2, NFKBIA, RELA, TNF, XIAP	29	Acetylcysteine, Acetylsalicylic acid, Adalimumab, Aminosalicylic Acid, Amrinone, Apremilast, Arsenic trioxide, Auranofin, Certolizumab pegol, Chloroquine, Clenbuterol, Dequalinium, Dimethyl fumarate, Epinephrine, Etanercept, Glucosamine, Golimumab, Infliximab, Irbesartan, Mesalazine, Minocycline, Nadroparin, Pomalidomide, Pranlukast, Pseudoephedrine, Sulfasalazine, Thalidomide, Triflusal, Vinblas…	1.45	3	IKBKG, NFKBIE, TNFAIP3	0		0
TNFR2 Signalling	30	12	CHUK, FOS, IKBKB, JUN, LTA, NFKB1, NFKB2, NFKBIA, RELA, TNF, TNFRSF1B, XIAP	28	Acetylcysteine, Acetylsalicylic acid, Adalimumab, Aminosalicylic Acid, Amrinone, Apremilast, Arsenic trioxide, Auranofin, Certolizumab pegol, Chloroquine, Clenbuterol, Dequalinium, Dimethyl fumarate, Epinephrine, Etanercept, Glucosamine, Golimumab, Infliximab, Irbesartan, Mesalazine, Nadroparin, Pomalidomide, Pranlukast, Pseudoephedrine, Sulfasalazine, Thalidomide, Triflusal, Vinblastine	3.06	4	IKBKG, NFKBIE, TNFAIP3, TRAF1	0		0
TREM1 Signalling	75	25	AKT1, CASP1, CCL2, CD86, FCGR2B, GRB2, ICAM1, IL1B, IL6, ITGA5, ITGB1, JAK2, MAPK1, MAPK3, MPO, NFKB1, NFKB2, RELA, STAT5B, TLR2, TLR4, TLR7, TLR8, TLR9, TNF	67	Abatacept, Abciximab, Acetylsalicylic acid, Adalimumab, Alefacept, Alemtuzumab, Amrinone, Antithymocyte immunoglobulin (rabbit), Apremilast, Arsenic trioxide, Baricitinib, Basiliximab, Belatacept, Bevacizumab, Canakinumab, Cefdinir, Certolizumab pegol, Cetuximab, Chloroquine, Chondroitin sulfate, Clenbuterol, Daclizumab, Danazol, Dasatinib, Dimethyl fumarate, Efalizumab, Epinephrine, Etanercept, …	1.63	4	CD40, CD83, ICAM1, IRAK1	1	ICAM1	3	Hyaluronic acid, Nafamostat, Natalizumab	1.31	2	CIITA, ICAM1	1	ICAM1	3	Hyaluronic acid, Nafamostat, Natalizumab
TWEAK Signalling	35	9	CASP3, CHUK, CYCS, IKBKB, NFKB1, NFKB2, NFKBIA, RELA, XIAP	14	Acetylcysteine, Acetylsalicylic acid, Aminosalicylic Acid, Arsenic trioxide, Auranofin, Dequalinium, Dimethyl fumarate, Glucosamine, Mesalazine, Minocycline, Pranlukast, Sulfasalazine, Thalidomide, Triflusal	1.85	3	IKBKG, NFKBIE, TRAF1	0		0
Tec Kinase Signalling	171	53	ACTG1, ATM, BTK, FCER1A, FCER1G, FGFR1, FGFR2, FGFR3, FGFR4, FGR, FLT3, FOS, FRK, FYN, GNG2, GRB2, HCK, ITGA4, ITGA5, ITGB1, ITK, JAK1, JAK2, JAK3, LCK, LYN, MS4A2, NFKB1, NFKB2, PIK3CA, PIK3CB, PIK3CD, PIK3R1, PIK3R2, PIK3R3, PRKCA, PRKCB, PRKCD, PRKCE, PRKCG, PRKCI, PRKCQ, PRKCZ, PTK2B, RELA, RHOB, SRC, STAT5B, TLR4, TLR9, TNF, TYK2, YES1	58	Acalabrutinib, Acetylsalicylic acid, Adalimumab, Amrinone, Antithymocyte immunoglobulin (rabbit), Apremilast, Baricitinib, Benzylpenicilloyl Polylysine, Bosutinib, Botulinum Toxin Type A, Brigatinib, Caffeine, Certolizumab pegol, Chloroquine, Clenbuterol, Copanlisib, Copper, Dasatinib, Dimethyl fumarate, Epinephrine, Etanercept, Glucosamine, Golimumab, Halothane, Heparin, Hydroxychloroquine, Ibru…	1.9	7	ATM, BLK, PRKCH, PRKCZ, RHOC, STAT4, TYK2	3	ATM, PRKCZ, TYK2	3	Caffeine, Tamoxifen, Tofacitinib								1.52	2	RHOC, TYK2	1	TYK2	1	Tofacitinib
Th1 Pathway	137	47	ATM, CCR5, CD247, CD274, CD3D, CD3E, CD3G, CD4, CD80, CD86, FGFR1, FGFR2, FGFR3, FGFR4, FLT3, GRB2, HLA-A, HLA-B, HLA-DQA2, HLA-DQB1, HLA-DRB1, ICAM1, IFNAR1, IFNG, IFNGR1, IFNGR2, IL12B, IL2, IL6, IL6R, ITGB2, JAK1, JAK2, JAK3, LTA, NFATC1, NFKB1, PIK3CA, PIK3CB, PIK3CD, PIK3R1, PIK3R2, PIK3R3, PRKCQ, TLR9, TNFSF11, TYK2	66	Abacavir, Abatacept, Acetylsalicylic acid, Antithymocyte immunoglobulin (rabbit), Apremilast, Atezolizumab, Avelumab, Baricitinib, Belatacept, Blinatumomab, Brigatinib, Caffeine, Cefazolin, Chloroquine, Coccidioides immitis spherule, Copanlisib, Denosumab, Durvalumab, Etanercept, Glatiramer Acetate, Glucosamine, Heparin, Hyaluronic acid, Hydroxychloroquine, Insulin Pork, Interferon Alfa-2a Recomb…	3.06	8	ATM, CD40, GATA3, ICAM1, IFNGR1, IL6R, STAT4, TYK2	5	ATM, ICAM1, IFNGR1, IL6R, TYK2	8	Caffeine, Hyaluronic acid, Interferon gamma-1b, Nafamostat, Natalizumab, Sarilumab, Tocilizumab, Tofacitinib	1.57	3	ICAM1, IFNGR1, SOCS1	2	ICAM1, IFNGR1	4	Hyaluronic acid, Interferon gamma-1b, Nafamostat, Natalizumab	2.88	3	ICAM1, IRF1, TYK2	2	ICAM1, TYK2	4	Hyaluronic acid, Nafamostat, Natalizumab, Tofacitinib
Th1 and Th2 Activation Pathway	187	60	ATM, CCR5, CD247, CD274, CD3D, CD3E, CD3G, CD4, CD80, CD86, CXCR4, FGFR1, FGFR2, FGFR3, FGFR4, FLT3, GRB2, HLA-A, HLA-B, HLA-DQA2, HLA-DQB1, HLA-DRB1, ICAM1, IFNAR1, IFNG, IFNGR1, IFNGR2, IL12B, IL2, IL2RA, IL2RB, IL2RG, IL3, IL4R, IL5, IL6, IL6R, ITGB2, JAK1, JAK2, JAK3, JUN, LTA, NFATC1, NFKB1, PIK3CA, PIK3CB, PIK3CD, PIK3R1, PIK3R2, PIK3R3, PRKCQ, PTGDR2, S1PR1, STAT5B, TGFB1, TGFBR2, TLR9, TN…	88	Abacavir, Abatacept, Acetylsalicylic acid, Aldesleukin, Alprostadil, Amlexanox, Antithymocyte immunoglobulin (rabbit), Apremilast, Arsenic trioxide, Asfotase Alfa, Atezolizumab, Avelumab, Baricitinib, Basiliximab, Belatacept, Blinatumomab, Brigatinib, Caffeine, Cefazolin, Chloroquine, Coccidioides immitis spherule, Copanlisib, Daclizumab, Dasatinib, Denileukin diftitox, Denosumab, Dinoprostone, D…	3.38	10	ATM, CD40, GATA3, ICAM1, IFNGR1, IL2RA, IL6R, STAT4, TNFSF4, TYK2	6	ATM, ICAM1, IFNGR1, IL2RA, IL6R, TYK2	12	Aldesleukin, Basiliximab, Caffeine, Daclizumab, Denileukin diftitox, Hyaluronic acid, Interferon gamma-1b, Nafamostat, Natalizumab, Sarilumab, Tocilizumab, Tofacitinib								2.49	3	ICAM1, IRF1, TYK2	2	ICAM1, TYK2	4	Hyaluronic acid, Nafamostat, Natalizumab, Tofacitinib
Th17 Activation Pathway	91	24	AHR, FCER1G, HIF1A, HSP90AA1, HSP90B1, IFNG, IL12B, IL17A, IL1B, IL1R1, IL23A, IL6, IL6R, JAK1, JAK2, JAK3, MTOR, NFATC1, NFKB1, NFKB2, PTGER2, PTGER4, RELA, TYK2	46	Acetylsalicylic acid, Alprostadil, Anakinra, Apremilast, Atorvastatin, Baricitinib, Benzylpenicilloyl Polylysine, Canakinumab, Carvedilol, Copper, Dimethyl fumarate, Dinoprostone, Everolimus, Flutamide, Gallium nitrate, Gemeprost, Glucosamine, Guselkumab, Indigotindisulfonic Acid, Ixekizumab, Leflunomide, Limaprost, Mexiletine, Minocycline, Misoprostol, Nedocromil, Nimodipine, Olsalazine, Omepraz…	4.27	8	CCR6, HIF1A, IL6R, IRAK1, RUNX1, STAT4, TRAF6, TYK2	3	HIF1A, IL6R, TYK2	4	Carvedilol, Sarilumab, Tocilizumab, Tofacitinib								3.39	3	RUNX1, TRAF6, TYK2	1	TYK2	1	Tofacitinib
Th2 Pathway	152	51	ATM, CCR5, CD247, CD3D, CD3E, CD3G, CD4, CD80, CD86, CXCR4, FGFR1, FGFR2, FGFR3, FGFR4, FLT3, GRB2, HLA-A, HLA-B, HLA-DQA2, HLA-DQB1, HLA-DRB1, ICAM1, IFNG, IL12B, IL2, IL2RA, IL2RB, IL2RG, IL3, IL4R, IL5, ITGB2, JAK1, JAK2, JAK3, JUN, NFKB1, PIK3CA, PIK3CB, PIK3CD, PIK3R1, PIK3R2, PIK3R3, PRKCQ, PTGDR2, S1PR1, STAT5B, TGFB1, TGFBR2, TLR9, TYK2	68	Abacavir, Abatacept, Acetylsalicylic acid, Aldesleukin, Alprostadil, Amlexanox, Antithymocyte immunoglobulin (rabbit), Apremilast, Arsenic trioxide, Asfotase Alfa, Baricitinib, Basiliximab, Belatacept, Blinatumomab, Brigatinib, Caffeine, Cefazolin, Chloroquine, Coccidioides immitis spherule, Copanlisib, Daclizumab, Dasatinib, Denileukin diftitox, Dinoprostone, Dupilumab, Durvalumab, Framycetin, G…	2.77	8	ATM, CD40, GATA3, ICAM1, IL2RA, STAT4, TNFSF4, TYK2	4	ATM, ICAM1, IL2RA, TYK2	9	Aldesleukin, Basiliximab, Caffeine, Daclizumab, Denileukin diftitox, Hyaluronic acid, Nafamostat, Natalizumab, Tofacitinib								1.62	2	ICAM1, TYK2	2	ICAM1, TYK2	4	Hyaluronic acid, Nafamostat, Natalizumab, Tofacitinib
Thrombin Signalling	211	52	ADCY1, AKT1, ATM, CAMK2G, CREB1, EGF, EGFR, F2, F2R, FGFR1, FGFR2, FGFR3, FGFR4, FLT3, GNG2, GRB2, IKBKB, ITPR1, ITPR2, ITPR3, MAP2K1, MAP2K2, MAPK1, MAPK11, MAPK14, MAPK3, NFKB1, NFKB2, PDIA3, PDPK1, PIK3CA, PIK3CB, PIK3CD, PIK3R1, PIK3R2, PIK3R3, PLCL1, PRKCA, PRKCB, PRKCD, PRKCE, PRKCG, PRKCI, PRKCQ, PRKCZ, RAF1, RELA, RHOB, ROCK1, ROCK2, SRC, TLR9	84	Acetylcysteine, Acetylsalicylic acid, Adenosine monophosphate, Afatinib, Anti-inhibitor coagulant complex, Antithrombin Alfa, Argatroban, Arsenic trioxide, Auranofin, Bivalirudin, Bosutinib, Botulinum Toxin Type A, Brigatinib, Caffeine, Celecoxib, Cetuximab, Chloroquine, Coagulation Factor IX (Recombinant), Coagulation Factor IX Human, Cobimetinib, Conestat alfa, Copanlisib, Copper, Dabigatran et…	1.46	7	ATM, GATA3, MAPK13, MYL2, PRKCH, PRKCZ, RHOC	2	ATM, PRKCZ	2	Caffeine, Tamoxifen
Toll-like Receptor Signalling	76	24	CHUK, FOS, IKBKB, IL12B, IL1A, IL1B, IL1RN, JUN, LY96, MAPK1, MAPK11, MAPK14, NFKB1, NFKB2, NFKBIA, PPARA, RELA, TAB1, TLR2, TLR4, TLR7, TLR8, TLR9, TNF	63	Acetylcysteine, Acetylsalicylic acid, Adalimumab, Alpha-Linolenic Acid, Aminosalicylic Acid, Amrinone, Apremilast, Arsenic trioxide, Auranofin, Bezafibrate, Canakinumab, Certolizumab pegol, Chloroquine, Clenbuterol, Clofibrate, Dasatinib, Dimethyl fumarate, Doconexent, Epinephrine, Etanercept, Fenofibrate, Fenofibric acid, Fenoprofen, Gallium nitrate, Gemfibrozil, Glucosamine, Golimumab, Hydroxyc…	3.94	7	IKBKG, IRAK1, MAPK13, TAB2, TNFAIP3, TRAF1, TRAF6	0		0
Tumoricidal Function of Hepatic Natural Killer Cells	24	7	AIFM1, CASP3, CYCS, ICAM1, ITGAL, M6PR, SERPINB9	12	Alglucosidase alfa, Antithymocyte immunoglobulin (rabbit), Efalizumab, Flavin adenine dinucleotide, Hyaluronic acid, Lifitegrast, Lovastatin, Minocycline, Nafamostat, Natalizumab, Raloxifene, Simvastatin															1.43	1	ICAM1	1	ICAM1	3	Hyaluronic acid, Nafamostat, Natalizumab
Type I Diabetes Mellitus Signalling	111	40	BCL2, CASP3, CD247, CD3D, CD3E, CD3G, CD80, CD86, CHUK, CPE, CYCS, FCER1G, GAD1, GAD2, HLA-A, HLA-B, HLA-DQB1, HLA-DRB1, HSPD1, IFNG, IFNGR1, IFNGR2, IKBKB, IL12B, IL1B, IL1R1, IL2, JAK1, JAK2, LTA, MAPK1, MAPK11, MAPK14, NFKB1, NFKB2, NFKBIA, NOS2, RELA, TNF, TNFRSF1B	67	Abacavir, Abatacept, Acetylcysteine, Acetylsalicylic acid, Adalimumab, Aminosalicylic Acid, Amrinone, Anakinra, Antithymocyte immunoglobulin (rabbit), Apremilast, Arsenic trioxide, Auranofin, Baricitinib, Belatacept, Benzylpenicilloyl Polylysine, Blinatumomab, Canakinumab, Cefazolin, Certolizumab pegol, Chloroquine, Clenbuterol, Coccidioides immitis spherule, Copper, Dasatinib, Dexamethasone, Dex…	2.25	6	IFNGR1, IKBKG, IRAK1, MAPK13, NFKBIE, TRAF6	1	IFNGR1	1	Interferon gamma-1b								1.87	2	IRF1, TRAF6	0		0
Type II Diabetes Mellitus Signalling	155	72	ABCC8, ACSL1, ACSL3, ACSL4, AKT1, ATM, CACNA1A, CACNA1B, CACNA1C, CACNA1D, CACNA1F, CACNA1G, CACNA1H, CACNA1I, CACNA1S, CACNA2D1, CACNA2D2, CACNA2D3, CACNB1, CACNB2, CACNB3, CACNB4, CACNG1, CACNG2, CHUK, FGFR1, FGFR2, FGFR3, FGFR4, FLT3, GRB2, IKBKB, INSR, KCNJ11, MAPK1, MAPK3, MTOR, NFKB1, NFKB2, NFKBIA, PDPK1, PIK3CA, PIK3CB, PIK3CD, PIK3R1, PIK3R2, PIK3R3, PKLR, PKM, PPARG, PRKAA1, PRKAA2, PRK…	142	Acetylcysteine, Acetylsalicylic acid, Adalimumab, Adenosine monophosphate, Alpha-Linolenic Acid, Aminosalicylic Acid, Amiodarone, Amlodipine, Amrinone, Apremilast, Arsenic trioxide, Auranofin, Balsalazide, Bepridil, Bezafibrate, Brigatinib, Caffeine, Calcium, Celecoxib, Certolizumab pegol, Chloroquine, Chlorpromazine, Chlorpropamide, Chromic chloride, Cinnarizine, Clenbuterol, Clevidipine, Copanl…	2.12	7	ATM, CACNB1, IKBKG, NFKBIE, PRKAG1, PRKCH, PRKCZ	4	ATM, CACNB1, PRKAG1, PRKCZ	13	Acetylsalicylic acid, Amlodipine, Caffeine, Dronedarone, Ethanol, Ibutilide, Magnesium Sulfate, Manidipine, Nimodipine, Spironolactone, Tamoxifen, Trimebutine, Verapamil
UVB-Induced MAPK Signalling	68	34	AKT1, ATM, EGFR, FGFR1, FGFR2, FGFR3, FGFR4, FLT3, FOS, GRB2, JUN, MAP2K1, MAPK1, MAPK11, MAPK14, MAPK3, MTOR, PIK3CA, PIK3CB, PIK3CD, PIK3R1, PIK3R2, PIK3R3, PRKCA, PRKCB, PRKCD, PRKCE, PRKCG, PRKCI, PRKCQ, PRKCZ, RPS6KA3, TLR9, TP53	53	Acetylsalicylic acid, Afatinib, Arsenic trioxide, Bosutinib, Brigatinib, Caffeine, Cetuximab, Chloroquine, Cobimetinib, Copanlisib, Dasatinib, Erlotinib, Everolimus, Gefitinib, Heparin, Hydroxychloroquine, Icotinib, Ingenol Mebutate, Irbesartan, Isoprenaline, Lapatinib, Lenvatinib, Lidocaine, Midostaurin, Nadroparin, Necitumumab, Neratinib, Nintedanib, Olmutinib, Osimertinib, Palifermin, Panitumu…	1.77	4	ATM, MAPK13, PRKCH, PRKCZ	2	ATM, PRKCZ	2	Caffeine, Tamoxifen
UVC-Induced MAPK Signalling	49	24	BRAF, EGFR, FOS, JUN, MAP2K1, MAP2K2, MAPK1, MAPK11, MAPK14, MAPK3, PRKCA, PRKCB, PRKCD, PRKCE, PRKCG, PRKCI, PRKCQ, PRKCZ, RAF1, SMPD1, SMPD3, SMPD4, SRC, TP53	42	Acetylsalicylic acid, Afatinib, Amlodipine, Arsenic trioxide, Bosutinib, Brigatinib, Cetuximab, Chlorpromazine, Cobimetinib, Dabrafenib, Dasatinib, Desipramine, Erlotinib, Gefitinib, Icotinib, Ingenol Mebutate, Irbesartan, Isoprenaline, Lapatinib, Lidocaine, Midostaurin, Nadroparin, Necitumumab, Neratinib, Nintedanib, Olmutinib, Osimertinib, Panitumumab, Phosphatidyl serine, Ponatinib, Pseudoephe…	1.47	3	MAPK13, PRKCH, PRKCZ	1	PRKCZ	1	Tamoxifen
Unfolded protein response	56	12	ATF4, ATF6, BCL2, CALR, CANX, ERO1B, HSP90B1, HSPA5, HSPA8, P4HB, PPARG, SREBF1	42	Acetylsalicylic acid, Alpha-Linolenic Acid, Amiodarone, Antihemophilic factor human recombinant, Balsalazide, Bezafibrate, Calcium Citrate, Calcium Phosphate, Copper, Dasatinib, Dexibuprofen, Docetaxel, Doconexent, Eribulin, Fenofibrate, Fenoprofen, Flavin adenine dinucleotide, Glipizide, Glycine betaine, Ibuprofen, Icosapent, Indomethacin, Lobeglitazone, Melatonin, Mesalazine, Mitiglinide, Nateg…	1.32	3	ATF6, DDIT3, HSPA6	1	ATF6	1	Pseudoephedrine
Virus Entry via Endocytic Pathways	118	41	ABL1, ACTG1, ATM, B2M, CD55, FGFR1, FGFR2, FGFR3, FGFR4, FLT3, FOLR1, FYN, GRB2, HLA-A, HLA-B, ITGA4, ITGA5, ITGAL, ITGB1, ITGB2, ITGB3, ITGB7, PIK3CA, PIK3CB, PIK3CD, PIK3R1, PIK3R2, PIK3R3, PRKCA, PRKCB, PRKCD, PRKCE, PRKCG, PRKCI, PRKCQ, PRKCZ, RAC1, RAC2, SRC, TFRC, TLR9	47	Abacavir, Abciximab, Antithymocyte immunoglobulin (rabbit), Azathioprine, Bosutinib, Brigatinib, Caffeine, Chloramphenicol, Chloroquine, Coccidioides immitis spherule, Copanlisib, Copper, Dasatinib, Dextromethorphan, Doxycycline, Efalizumab, Eptifibatide, Folic Acid, Heparin, Hydroxychloroquine, Imatinib, Ingenol Mebutate, Iron, Isoprenaline, Lenvatinib, Lifitegrast, Lovastatin, Midostaurin, Nata…	1.54	5	ATM, FLNA, FLNB, PRKCH, PRKCZ	2	ATM, PRKCZ	2	Caffeine, Tamoxifen
dTMP De Novo Biosynthesis	5	4	DHFR, SHMT1, SHMT2, TYMS	17	Capecitabine, Floxuridine, Fluorouracil, Gemcitabine, Gentamicin, Glycine, Methotrexate, NADH, Pemetrexed, Pralatrexate, Proguanil, Pyridoxal Phosphate, Pyrimethamine, Raltitrexed, Trifluridine, Trimethoprim, Trimetrexate								1.63	1	SHMT2	1	SHMT2	2	Glycine, Pyridoxal Phosphate
eNOS Signalling	174	77	ADCY1, AKT1, AQP1, ATM, BDKRB1, BDKRB2, CALM3, CASP3, CHRM1, CHRM2, CHRM3, CHRM4, CHRM5, CHRNA1, CHRNA10, CHRNA2, CHRNA3, CHRNA4, CHRNA5, CHRNA6, CHRNA7, CHRNA9, CHRNB1, CHRNB2, CHRNB3, CHRNB4, CHRND, CHRNE, CHRNG, CNGA1, ESR1, ESR2, FGFR1, FGFR2, FGFR3, FGFR4, FLT1, FLT3, FLT4, GRB2, GUCY1A2, HSP90AA1, HSP90B1, HSPA5, HSPA8, ITPR1, ITPR2, ITPR3, KDR, KNG1, NOS3, PDPK1, PGF, PIK3CA, PIK3CB, PIK3C…	248	Acetazolamide, Acetylcholine, Acetylsalicylic acid, Aclidinium, Adenosine monophosphate, Aflibercept, Allylestrenol, Amitriptyline, Amoxapine, Anisotropine Methylbromide, Antihemophilic factor human recombinant, Apremilast, Aripiprazole, Arsenic trioxide, Atracurium besylate, Atropine, Axitinib, Bazedoxifene, Benzatropine, Bethanechol, Bevacizumab, Biperiden, Brigatinib, Brompheniramine, Buclizin…	1.38	6	ATM, CCNA2, HSPA6, PRKAG1, PRKCH, PRKCZ	3	ATM, PRKAG1, PRKCZ	3	Acetylsalicylic acid, Caffeine, Tamoxifen
iCOS-iCOSL Signalling in T Helper Cells	125	51	AKT1, ATM, CALM3, CAMK2G, CD247, CD3D, CD3E, CD3G, CD4, CD80, CD86, CHP1, CHUK, CSK, FCER1G, FGFR1, FGFR2, FGFR3, FGFR4, FLT3, GRB2, HLA-A, HLA-B, HLA-DQB1, HLA-DRB1, IKBKB, IL2, IL2RA, IL2RB, IL2RG, ITK, ITPR1, ITPR2, ITPR3, LCK, NFATC1, NFKB1, NFKB2, NFKBIA, PDPK1, PIK3CA, PIK3CB, PIK3CD, PIK3R1, PIK3R2, PIK3R3, PPP3R2, PRKCQ, RAC1, RELA, TLR9	58	Abacavir, Abatacept, Acetylcysteine, Acetylsalicylic acid, Aldesleukin, Aminosalicylic Acid, Antithymocyte immunoglobulin (rabbit), Apremilast, Arsenic trioxide, Auranofin, Azathioprine, Basiliximab, Belatacept, Benzylpenicilloyl Polylysine, Blinatumomab, Bosutinib, Brigatinib, Caffeine, Calcium Citrate, Calcium Phosphate, Cefazolin, Celecoxib, Chloroquine, Coccidioides immitis spherule, Copanlis…	2.01	6	ATM, CD40, IKBKG, IL2RA, NFKBIE, PTPRC	2	ATM, IL2RA	5	Aldesleukin, Basiliximab, Caffeine, Daclizumab, Denileukin diftitox
iNOS Signalling	45	23	CALM3, CHUK, FOS, IFNG, IFNGR1, IFNGR2, IKBKB, JAK1, JAK2, JAK3, JUN, LY96, MAPK1, MAPK11, MAPK14, NFKB1, NFKB2, NFKBIA, NOS2, RELA, TAB1, TLR4, TYK2	36	Acetylcysteine, Acetylsalicylic acid, Aminosalicylic Acid, Apremilast, Arsenic trioxide, Auranofin, Baricitinib, Calcium Citrate, Calcium Phosphate, Dasatinib, Dexamethasone, Dimethyl fumarate, Glucosamine, Interferon gamma-1b, Irbesartan, Isoprenaline, L-Arginine, L-Citrulline, Manganese, Mesalazine, Methadone, Miconazole, Morphine, Nadroparin, Naloxone, Olsalazine, Pranlukast, Pseudoephedrine, …	5.45	7	IFNGR1, IKBKG, IRAK1, MAPK13, NFKBIE, TRAF6, TYK2	2	IFNGR1, TYK2	2	Interferon gamma-1b, Tofacitinib								4.3	3	IRF1, TRAF6, TYK2	1	TYK2	1	Tofacitinib
mTOR Signalling	208	50	AKT1, ATM, EIF4A1, FGFR1, FGFR2, FGFR3, FGFR4, FKBP1A, FLT3, GRB2, HIF1A, HMOX1, INSR, MAPK1, MAPK3, MTOR, PDPK1, PGF, PIK3CA, PIK3CB, PIK3CD, PIK3R1, PIK3R2, PIK3R3, PLD1, PLD2, PPP2CA, PPP2CB, PRKAA1, PRKAA2, PRKAB1, PRKAB2, PRKAG1, PRKAG2, PRKCA, PRKCB, PRKCD, PRKCE, PRKCG, PRKCI, PRKCQ, PRKCZ, RAC1, RHOB, RPS2, RPS6KA3, RPSA, TLR9, VEGFA, VEGFB	62	Acetylsalicylic acid, Adenosine monophosphate, Aflibercept, Arsenic trioxide, Azathioprine, Bevacizumab, Botulinum Toxin Type A, Brigatinib, Caffeine, Carvedilol, Celecoxib, Chloroquine, Choline, Chondroitin sulfate, Chromic chloride, Copanlisib, Copper, Dalteparin, Dextromethorphan, Everolimus, Gliclazide, Heparin, Hydroxychloroquine, Ingenol Mebutate, Insulin Aspart, Insulin Degludec, Insulin D…	2.46	9	ATM, EIF3G, HIF1A, PRKAG1, PRKCH, PRKCZ, PRR5L, RHOC, RPS6KA2	4	ATM, HIF1A, PRKAG1, PRKCZ	4	Acetylsalicylic acid, Caffeine, Carvedilol, Tamoxifen								1.37	2	EIF3G, RHOC	0		0
p38 MAPK Signalling	118	24	ATF1, ATF2, ATF4, CREB1, IL1A, IL1B, IL1R1, IL1RN, MAPK11, MAPK14, MAPT, MYC, PLA2G1B, PLA2G2A, PLA2G2E, PLA2G4A, PLA2G6, RPS6KA3, TAB1, TGFB1, TGFBR2, TNF, TNFRSF1B, TP53	45	Acetylsalicylic acid, Adalimumab, Adenosine monophosphate, Aminosalicylic Acid, Amrinone, Anakinra, Apremilast, Astemizole, Canakinumab, Certolizumab pegol, Chloroquine, Cholic Acid, Clenbuterol, Dasatinib, Diclofenac, Docetaxel, Epinephrine, Etanercept, Fluticasone propionate, Gallium nitrate, Ginkgo biloba, Glucosamine, Glycerin, Golimumab, Hyaluronidase, Hyaluronidase (Human Recombinant), Indo…	2.13	6	DDIT3, IRAK1, MAPK13, RPS6KA2, TAB2, TRAF6	0		0
γ-linolenate Biosynthesis II (Animals)	17	6	ACSL1, ACSL3, ACSL4, CYB5R3, FADS1, FADS2	7	Adenosine monophosphate, Alpha-Linolenic Acid, Copper, Flavin adenine dinucleotide, Icosapent, NADH, Rosiglitazone	1.61	2	FADS1, FADS2	2	FADS1, FADS2	2	Alpha-Linolenic Acid, Icosapent

## Sheet: Supplementary Table 6
Pathway	Number of molecules in pathway	Number of drug targets in pathway	Drug targets in pathway	Number of drugs in pathway	Drugs in pathway	RA									PsA									JIA
						-log(P-value)	T-cell -log(P-value)	B-cell -log(P-value)	Number of interacting genes	Interacting genes	Number of drug targets	Drug targets	Number of drugs	Drugs	-log(P-value)	T-cell -log(P-value)	B-cell -log(P-value)	Number of interacting genes	Interacting genes	Number of drug targets	Drug targets	Number of drugs	Drugs	-log(P-value)	T-cell -log(P-value)	B-cell -log(P-value)	Number of interacting genes	Interacting genes	Number of drug targets	Drug targets	Number of drugs	Drugs
4-1BB Signalling in T Lymphocytes	32	14	ATF2, CHUK, IKBKB, JUN, MAP2K1, MAP2K2, MAPK1, MAPK11, MAPK14, MAPK3, NFKB1, NFKB2, NFKBIA, RELA	23	Acetylcysteine, Acetylsalicylic acid, Aminosalicylic Acid, Arsenic trioxide, Auranofin, Bosutinib, Cobimetinib, Dasatinib, Dimethyl fumarate, Glucosamine, Irbesartan, Isoprenaline, Mesalazine, Pranlukast, Pseudoephedrine, Regorafenib, Sulfasalazine, Sulindac, Thalidomide, Trametinib, Triflusal, Turpentine, Vinblastine	1.67	3.7	2.22	4	IKBKG, MAPK13, NFKBIE, TRAF1	0		0
April Mediated Signalling	39	12	CHUK, FOS, IKBKB, JUN, MAPK1, MAPK11, MAPK14, NFATC1, NFKB1, NFKB2, NFKBIA, RELA	20	Acetylcysteine, Acetylsalicylic acid, Aminosalicylic Acid, Arsenic trioxide, Auranofin, Dasatinib, Dimethyl fumarate, Glucosamine, Irbesartan, Isoprenaline, Mesalazine, Nadroparin, Pranlukast, Pseudoephedrine, Regorafenib, Sulfasalazine, Thalidomide, Triflusal, Turpentine, Vinblastine	1.98	3.37	2.97	5	IKBKG, MAPK13, NFKBIE, TRAF1, TRAF6	0		0
B Cell Activating Factor Signalling	41	13	CHUK, FOS, IKBKB, JUN, MAPK1, MAPK11, MAPK14, NFATC1, NFKB1, NFKB2, NFKBIA, RELA, TNFSF13B	21	Acetylcysteine, Acetylsalicylic acid, Aminosalicylic Acid, Arsenic trioxide, Auranofin, Belimumab, Dasatinib, Dimethyl fumarate, Glucosamine, Irbesartan, Isoprenaline, Mesalazine, Nadroparin, Pranlukast, Pseudoephedrine, Regorafenib, Sulfasalazine, Thalidomide, Triflusal, Turpentine, Vinblastine	1.92	3.28	2.89	5	IKBKG, MAPK13, NFKBIE, TRAF1, TRAF6	0		0
CD40 Signalling	81	34	ATF1, ATM, CHUK, FGFR1, FGFR2, FGFR3, FGFR4, FLT3, FOS, GRB2, ICAM1, IKBKB, JAK3, JUN, LTA, MAP2K1, MAP2K2, MAPK1, MAPK11, MAPK14, MAPK3, NFKB1, NFKB2, NFKBIA, PIK3CA, PIK3CB, PIK3CD, PIK3R1, PIK3R2, PIK3R3, PTGS1, PTGS2, RELA, TLR9	95	Aceclofenac, Acemetacin, Acetaminophen, Acetylcysteine, Acetylsalicylic acid, Alclofenac, Aminosalicylic Acid, Antipyrine, Antrafenine, Arsenic trioxide, Auranofin, Balsalazide, Baricitinib, Bosutinib, Brigatinib, Bromfenac, Caffeine, Carprofen, Celecoxib, Chloroquine, Choline magnesium trisalicylate, Cobimetinib, Copanlisib, Dasatinib, Dexibuprofen, Diclofenac, Diethylcarbamazine, Diflunisal, Di…	3.15	4.01	5.34	9	ATM, CD40, ICAM1, IKBKG, MAPK13, NFKBIE, TNFAIP3, TRAF1, TRAF6	2	ATM, ICAM1	4	Caffeine, Hyaluronic acid, Nafamostat, Natalizumab
Dendritic Cell Maturation	196	69	AKT1, ATF2, ATF4, ATM, B2M, CD1A, CD80, CD86, CHUK, COL1A1, COL1A2, COL2A1, COL3A1, CREB1, DDR2, FCER1G, FCGR1A, FCGR1B, FCGR2A, FCGR2B, FCGR2C, FCGR3B, FGFR1, FGFR2, FGFR3, FGFR4, FLT3, GRB2, HLA-A, HLA-B, HLA-DQB1, HLA-DRB1, ICAM1, IFNAR1, IGHG1, IGHG4, IKBKB, IL12B, IL15, IL1A, IL1B, IL1RN, IL23A, IL6, JAK2, LEPR, LTA, MAPK1, MAPK11, MAPK14, MAPK3, NFKB1, NFKB2, NFKBIA, PDIA3, PIK3CA, PIK3CB, …	106	Abacavir, Abatacept, Abciximab, Acetylcysteine, Acetylsalicylic acid, Adalimumab, Adenosine monophosphate, Alefacept, Alemtuzumab, Aminosalicylic Acid, Amrinone, Antithymocyte immunoglobulin (rabbit), Apremilast, Arsenic trioxide, Auranofin, Baricitinib, Basiliximab, Belatacept, Benzylpenicilloyl Polylysine, Bevacizumab, Brigatinib, Caffeine, Canakinumab, Cefazolin, Certolizumab pegol, Cetuximab,…	2.09	2.03	2.67	11	ATM, CD40, CD58, CD83, FCGR2A, ICAM1, IKBKG, MAPK13, NFKBIE, STAT4, TRAF6	3	ATM, FCGR2A, ICAM1	23	Abciximab, Adalimumab, Alefacept, Alemtuzumab, Basiliximab, Bevacizumab, Caffeine, Cetuximab, Daclizumab, Efalizumab, Etanercept, Gemtuzumab ozogamicin, Hyaluronic acid, Ibritumomab tiuxetan, Immune Globulin Human, Muromonab, Nafamostat, Natalizumab, Palivizumab, Rituximab, Sarilumab, Tositumomab, Trastuzumab
Epithelial Adherens Junction Signalling	149	24	ACTG1, ACTN1, AKT1, CTNNB1, EGF, EGFR, FGF1, FGFR1, HGF, KEAP1, LEF1, MET, RAC1, SRC, TGFBR2, TUBA1A, TUBA3C, TUBA4A, TUBB, TUBB1, TUBB3, TUBB4B, TUBG1, YES1	52	Afatinib, Albendazole, Amlexanox, Arsenic trioxide, Azathioprine, Bosutinib, Brigatinib, Cabazitaxel, Cabozantinib, Cetuximab, Colchicine, Copper, Crizotinib, Dasatinib, Dextromethorphan, Dimethyl fumarate, Docetaxel, Eribulin, Erlotinib, Etacrynic acid, Gefitinib, Glycerin, Heparin, Icotinib, Ixabepilone, Lapatinib, Lenvatinib, Lidocaine, Mebendazole, Necitumumab, Neratinib, Nintedanib, Olmutini…										1.35	2.82	3.75	5	ACTR2, KEAP1, MYL6, MYL6B, TCF4	1	KEAP1	1	Dimethyl fumarate
ErbB Signalling	106	39	AKT1, ATM, EGF, EGFR, ERBB2, ERBB4, FGFR1, FGFR2, FGFR3, FGFR4, FLT3, FOS, GRB2, GSK3B, JUN, MAP2K1, MAP2K2, MAPK1, MAPK11, MAPK14, MAPK3, MTOR, PDPK1, PIK3CA, PIK3CB, PIK3CD, PIK3R1, PIK3R2, PIK3R3, PRKCA, PRKCB, PRKCD, PRKCE, PRKCG, PRKCI, PRKCQ, PRKCZ, RAF1, TLR9	58	Afatinib, Arsenic trioxide, Bosutinib, Brigatinib, Caffeine, Celecoxib, Cetuximab, Chloroquine, Cobimetinib, Copanlisib, Dabrafenib, Dasatinib, Erlotinib, Everolimus, Gefitinib, Heparin, Hydroxychloroquine, Icotinib, Ingenol Mebutate, Irbesartan, Isoprenaline, Lapatinib, Lenvatinib, Lidocaine, Lithium, Midostaurin, Nadroparin, Necitumumab, Neratinib, Nintedanib, Olmutinib, Osimertinib, Palifermin…	1.73	3.37	1.45	7	ATM, ERBB2, FOXO1, MAPK13, NCK1, PRKCH, PRKCZ	3	ATM, ERBB2, PRKCZ	8	Afatinib, Brigatinib, Caffeine, Lapatinib, Pertuzumab, Tamoxifen, Trastuzumab, Trastuzumab emtansine
IL-1 Signalling	91	18	ADCY1, CHUK, FOS, GNG2, IKBKB, IL1A, IL1R1, JUN, MAPK1, MAPK11, MAPK14, NFKB1, NFKB2, NFKBIA, PRKAG1, PRKAG2, RELA, TAB1	25	Acetylcysteine, Acetylsalicylic acid, Adenosine monophosphate, Aminosalicylic Acid, Anakinra, Arsenic trioxide, Auranofin, Dasatinib, Dimethyl fumarate, Glucosamine, Halothane, Irbesartan, Isoprenaline, Manganese, Mesalazine, Nadroparin, Pranlukast, Pseudoephedrine, Regorafenib, Rilonacept, Sulfasalazine, Thalidomide, Triflusal, Turpentine, Vinblastine	1.91	2.83	3.17	7	IKBKG, IRAK1, MAPK13, NFKBIE, PRKAG1, TAB2, TRAF6	1	PRKAG1	1	Acetylsalicylic acid
IL-10 Signalling	69	29	ARG2, BLVRA, BLVRB, CCR5, CHUK, FCGR2A, FCGR2B, FCGR2C, FOS, HMOX1, IKBKB, IL1A, IL1B, IL1R1, IL1RN, IL4R, IL6, JAK1, JUN, MAPK1, MAPK11, MAPK14, NFKB1, NFKB2, NFKBIA, RELA, TAB1, TNF, TYK2	66	Abciximab, Acetylcysteine, Acetylsalicylic acid, Adalimumab, Alefacept, Alemtuzumab, Aminosalicylic Acid, Amrinone, Anakinra, Antithymocyte immunoglobulin (rabbit), Apremilast, Arsenic trioxide, Auranofin, Baricitinib, Basiliximab, Bevacizumab, Canakinumab, Certolizumab pegol, Cetuximab, Chloroquine, Clenbuterol, Daclizumab, Dasatinib, Dimethyl fumarate, Dupilumab, Efalizumab, Epinephrine, Etaner…	1.89	2.44	2.9	6	FCGR2A, IKBKG, MAPK13, NFKBIE, TRAF6, TYK2	2	FCGR2A, TYK2	21	Abciximab, Adalimumab, Alefacept, Alemtuzumab, Basiliximab, Bevacizumab, Cetuximab, Daclizumab, Efalizumab, Etanercept, Gemtuzumab ozogamicin, Ibritumomab tiuxetan, Immune Globulin Human, Muromonab, Natalizumab, Palivizumab, Rituximab, Sarilumab, Tofacitinib, Tositumomab, Trastuzumab
IL-12 Signalling and Production in Macrophages	148	65	AKT1, ALB, ALOX15, APOA1, APOA2, APOA4, APOC2, APOC3, APOD, APOE, ATM, CHUK, CLU, FGFR1, FGFR2, FGFR3, FGFR4, FLT3, FOS, GRB2, IFNG, IFNGR1, IKBKB, IL12B, IL23A, JUN, LPA, LYZ, MAP2K1, MAP2K2, MAPK1, MAPK11, MAPK14, MAPK3, NFKB1, NFKB2, NOS2, ORM1, ORM2, PIK3CA, PIK3CB, PIK3CD, PIK3R1, PIK3R2, PIK3R3, PON1, PPARG, PRKCA, PRKCB, PRKCD, PRKCE, PRKCG, PRKCI, PRKCQ, PRKCZ, RBP4, RELA, RXRA, S100A8, S…	119	Acetylcysteine, Acetylsalicylic acid, Acitretin, Adalimumab, Adapalene, Alfacalcidol, Alitretinoin, Alpha-Linolenic Acid, Aminocaproic Acid, Aminosalicylic Acid, Amiodarone, Amrinone, Amsacrine, Apremilast, Arsenic trioxide, Auranofin, Balsalazide, Bexarotene, Bezafibrate, Bosutinib, Brigatinib, Caffeine, Calcium, Cefazolin, Cefotaxime, Certolizumab pegol, Chloroquine, Chlorpromazine, Clenbuterol…	2.31	3.37	2.75	10	ATM, CD40, IFNGR1, IKBKG, MAPK13, PRKCH, PRKCZ, REL, STAT4, TRAF6	3	ATM, IFNGR1, PRKCZ	3	Caffeine, Interferon gamma-1b, Tamoxifen
IL-15 Production	28	14	FRK, IL15, IL6, JAK1, JAK2, JAK3, NFKB1, NFKB2, PRKCI, PRKCZ, PTK2B, PTK6, RELA, TYK2	16	Acetylsalicylic acid, Baricitinib, Cefazolin, Dasatinib, Dimethyl fumarate, Glucosamine, Leflunomide, Pranlukast, Regorafenib, Ruxolitinib, Siltuximab, Tamoxifen, Thalidomide, Tofacitinib, Triflusal, Vandetanib																			1.67	3.53	3.18	2	IRF1, TYK2	1	TYK2	1	Tofacitinib
IL-17A Signalling in Airway Cells	80	34	AKT1, ATM, CHUK, FGFR1, FGFR2, FGFR3, FGFR4, FLT3, GRB2, GSK3B, IKBKB, IL17A, IL6, JAK1, JAK2, JAK3, MAP2K1, MAP2K2, MAPK1, MAPK11, MAPK14, MAPK3, NFKB1, NFKB2, NFKBIA, PIK3CA, PIK3CB, PIK3CD, PIK3R1, PIK3R2, PIK3R3, RELA, TLR9, TYK2	43	Acetylcysteine, Acetylsalicylic acid, Aminosalicylic Acid, Arsenic trioxide, Auranofin, Baricitinib, Bosutinib, Brigatinib, Caffeine, Chloroquine, Cobimetinib, Copanlisib, Dasatinib, Dimethyl fumarate, Glucosamine, Heparin, Hydroxychloroquine, Isoprenaline, Ixekizumab, Lenvatinib, Lithium, Mesalazine, Midostaurin, Nintedanib, Palifermin, Pazopanib, Pegademase bovine, Ponatinib, Pranlukast, Regora…	1.67	2.21	2.62	6	ATM, IKBKG, MAPK13, NFKBIE, TRAF6, TYK2	2	ATM, TYK2	2	Caffeine, Tofacitinib
IL-17A Signalling in Fibroblasts	35	17	CCL2, CHUK, FOS, GSK3B, IKBKB, IL17A, IL6, JUN, MAPK1, MAPK11, MAPK14, MAPK3, MMP1, NFKB1, NFKB2, NFKBIA, RELA	28	Acetylcysteine, Acetylsalicylic acid, Aminosalicylic Acid, Arsenic trioxide, Auranofin, Chondroitin sulfate, Danazol, Dasatinib, Dimethyl fumarate, Glucosamine, Irbesartan, Isoprenaline, Ixekizumab, Lithium, Marimastat, Mesalazine, Nadroparin, Pranlukast, Pseudoephedrine, Regorafenib, Secukinumab, Siltuximab, Sulfasalazine, Sulindac, Thalidomide, Triflusal, Turpentine, Vinblastine	1.55	2.4	2.11	4	IKBKG, MAPK13, NFKBIE, TRAF6	0		0
IL-6 Signalling	136	47	A2M, ABCB1, AKT1, ATM, CHUK, COL1A1, CSNK2A1, CYP19A1, FGFR1, FGFR2, FGFR3, FGFR4, FLT3, FOS, GRB2, IKBKB, IL1A, IL1B, IL1R1, IL1RN, IL6, IL6R, JAK2, JUN, MAP2K1, MAP2K2, MAPK1, MAPK11, MAPK14, MAPK3, NFKB1, NFKB2, NFKBIA, PIK3CA, PIK3CB, PIK3CD, PIK3R1, PIK3R2, PIK3R3, RAF1, RELA, TAB1, TLR9, TNF, TNFAIP6, TNFRSF1B, VEGFA	89	Acetylcysteine, Acetylsalicylic acid, Adalimumab, Aflibercept, Aminoglutethimide, Aminosalicylic Acid, Amrinone, Anakinra, Anastrozole, Apremilast, Arsenic trioxide, Auranofin, Bacitracin, Baricitinib, Becaplermin, Bevacizumab, Bosutinib, Brigatinib, Caffeine, Canakinumab, Carvedilol, Certolizumab pegol, Chloroquine, Chondroitin sulfate, Cisplatin, Clenbuterol, Cobimetinib, Collagenase clostridiu…	1.35	0.893	2.28	7	ATM, IKBKG, IL6R, IL6ST, MAPK13, NFKBIE, TRAF6	2	ATM, IL6R	3	Caffeine, Sarilumab, Tocilizumab
IL-8 Signalling	204	73	AKT1, ATM, BCL2, BRAF, CCND1, CHUK, CSTB, CXCR1, CYBB, EGF, EGFR, FGFR1, FGFR2, FGFR3, FGFR4, FLT1, FLT3, FLT4, FOS, GNG2, GRB2, HMOX1, ICAM1, IKBKB, ITGAV, ITGB2, ITGB3, JUN, KDR, LIMK1, MAP2K1, MAP2K2, MAPK1, MAPK3, MMP2, MMP9, MPO, MTOR, NCF2, NFKB1, NOX1, PGF, PIK3CA, PIK3CB, PIK3CD, PIK3R1, PIK3R2, PIK3R3, PLD1, PLD2, PRKCA, PRKCB, PRKCD, PRKCE, PRKCG, PRKCI, PRKCQ, PRKCZ, PTGS2, PTK2B, RAC1…	158	Abciximab, Aceclofenac, Acemetacin, Acetaminophen, Acetylcysteine, Acetylsalicylic acid, Afatinib, Aflibercept, Alclofenac, Aminosalicylic Acid, Ampicillin, Antipyrine, Antithymocyte immunoglobulin (rabbit), Antrafenine, Arsenic trioxide, Auranofin, Axitinib, Azathioprine, Balsalazide, Baricitinib, Bevacizumab, Bosutinib, Botulinum Toxin Type A, Brigatinib, Bromfenac, Cabozantinib, Caffeine, Capt…	1.39	1.95	2	9	ATM, ICAM1, IKBKG, IRAK1, MYL2, PRKCH, PRKCZ, RHOC, TRAF6	3	ATM, ICAM1, PRKCZ	5	Caffeine, Hyaluronic acid, Nafamostat, Natalizumab, Tamoxifen										1.37	1.84	1.5	3	ICAM1, RHOC, TRAF6	1	ICAM1	3	Hyaluronic acid, Nafamostat, Natalizumab
Interferon Signalling	36	11	BCL2, IFNAR1, IFNAR2, IFNG, IFNGR1, IFNGR2, JAK1, JAK2, PSMB8, RELA, TYK2	27	Apremilast, Baricitinib, Carfilzomib, Dexibuprofen, Dimethyl fumarate, Docetaxel, Eribulin, Glucosamine, Glycine betaine, Ibuprofen, Interferon Alfa-2a Recombinant, Interferon Alfa-2b Recombinant, Interferon alfa-n1, Interferon alfa-n3, Interferon alfacon-1, Interferon beta-1a, Interferon beta-1b, Interferon gamma-1b, Natural alpha interferon, Olsalazine, Paclitaxel, Peginterferon alfa-2a, Pegint…										1.35		3.57	3	IFNGR1, SOCS1, STAT2	1	IFNGR1	1	Interferon gamma-1b	2.44	5.35	4.8	3	IRF1, PTPN2, TYK2	1	TYK2	1	Tofacitinib
LPS-stimulated MAPK Signalling	95	42	ATF1, ATF2, ATM, CHUK, CREB1, FGFR1, FGFR2, FGFR3, FGFR4, FLT3, FOS, GRB2, IKBKB, JUN, MAP2K1, MAP2K2, MAPK1, MAPK11, MAPK14, MAPK3, NFKB1, NFKB2, NFKBIA, PIK3CA, PIK3CB, PIK3CD, PIK3R1, PIK3R2, PIK3R3, PRKCA, PRKCB, PRKCD, PRKCE, PRKCG, PRKCI, PRKCQ, PRKCZ, RAC1, RAF1, RELA, TLR4, TLR9	48	Acetylcysteine, Acetylsalicylic acid, Adenosine monophosphate, Aminosalicylic Acid, Arsenic trioxide, Auranofin, Azathioprine, Bosutinib, Brigatinib, Caffeine, Chloroquine, Cobimetinib, Copanlisib, Dabrafenib, Dasatinib, Dextromethorphan, Dimethyl fumarate, Glucosamine, Heparin, Hydroxychloroquine, Ingenol Mebutate, Irbesartan, Isoprenaline, Lenvatinib, Mesalazine, Midostaurin, Nadroparin, Naloxo…	1.42	2.75	1.6	6	ATM, IKBKG, MAPK13, NFKBIE, PRKCH, PRKCZ	2	ATM, PRKCZ	2	Caffeine, Tamoxifen
Molecular Mechanisms of Cancer	789	77	ABL1, ADCY1, AKT1, ATM, BCL2, BMP4, BRAF, CAMK2G, CASP3, CCND1, CDK2, CDK4, CDK6, CDKN1A, CTNNB1, CYCS, FGFR1, FGFR2, FGFR3, FGFR4, FLT3, FOS, FYN, GRB2, GSK3B, HIF1A, ITGA4, ITGA5, ITGB1, JAK1, JAK2, JAK3, JUN, LEF1, LRP1, MAP2K1, MAP2K2, MAPK1, MAPK11, MAPK14, MAPK3, MYC, NFKB1, NFKB2, NFKBIA, PIK3CA, PIK3CB, PIK3CD, PIK3R1, PIK3R2, PIK3R3, PRKAG1, PRKAG2, PRKCA, PRKCB, PRKCD, PRKCE, PRKCG, PRK…	86	Abemaciclib, Acetylsalicylic acid, Adenosine monophosphate, Antihemophilic factor human recombinant, Antithymocyte immunoglobulin (rabbit), Arsenic trioxide, Azathioprine, Baricitinib, Bosutinib, Botulinum Toxin Type A, Brigatinib, Caffeine, Calcium, Carvedilol, Chloroquine, Coagulation Factor IX (Recombinant), Coagulation Factor IX Human, Cobimetinib, Copanlisib, Dabrafenib, Dasatinib, Dequalini…	1.98	3.55	2.18	16	ATM, BCL2L11, CDK12, FOXO1, GLI1, HIF1A, MAPK13, NFKBIE, PA2G4, PRKAG1, PRKCH, PRKCZ, RBPJ, RHOC, TAB2, TYK2	5	ATM, HIF1A, PRKAG1, PRKCZ, TYK2	5	Acetylsalicylic acid, Caffeine, Carvedilol, Tamoxifen, Tofacitinib
NF-κB Activation by Viruses	95	42	AKT1, ATM, CCR5, CD4, CHUK, FGFR1, FGFR2, FGFR3, FGFR4, FLT3, GRB2, IKBKB, ITGA4, ITGA5, ITGAL, ITGAV, ITGB1, ITGB2, ITGB3, LCK, MAPK1, MAPK3, NFKB1, NFKB2, NFKBIA, PIK3CA, PIK3CB, PIK3CD, PIK3R1, PIK3R2, PIK3R3, PRKCA, PRKCB, PRKCD, PRKCE, PRKCG, PRKCI, PRKCQ, PRKCZ, RAF1, RELA, TLR9	50	Abciximab, Acetylcysteine, Acetylsalicylic acid, Aminosalicylic Acid, Antithymocyte immunoglobulin (rabbit), Arsenic trioxide, Auranofin, Brigatinib, Caffeine, Chloroquine, Copanlisib, Dabrafenib, Dasatinib, Dimethyl fumarate, Efalizumab, Eptifibatide, Glucosamine, Heparin, Hydroxychloroquine, Ingenol Mebutate, Isoprenaline, Lenvatinib, Lifitegrast, Lovastatin, Maraviroc, Mesalazine, Midostaurin,…	1.42	1.95	2.3	6	ATM, CXCR5, IKBKG, NFKBIE, PRKCH, PRKCZ	2	ATM, PRKCZ	2	Caffeine, Tamoxifen
NF-κB Signalling	187	62	AKT1, ATM, BMP4, BRAF, CHUK, CSNK2A1, EGF, EGFR, FCER1G, FGFR1, FGFR2, FGFR3, FGFR4, FLT1, FLT3, FLT4, GHR, GRB2, GSK3B, HDAC1, HDAC2, IGF1R, IGF2R, IKBKB, IL1A, IL1B, IL1R1, IL1RN, INSR, KDR, LCK, LTA, NFKB1, NFKB2, NFKBIA, NGF, NTRK1, NTRK2, PDGFRA, PDGFRB, PIK3CA, PIK3CB, PIK3CD, PIK3R1, PIK3R2, PIK3R3, PRKCB, PRKCQ, PRKCZ, RAF1, RELA, TAB1, TGFBR2, TLR2, TLR4, TLR7, TLR8, TLR9, TNF, TNFRSF1B,…	110	Acetylcysteine, Acetylsalicylic acid, Adalimumab, Afatinib, Aminophylline, Aminosalicylic Acid, Amitriptyline, Amrinone, Anakinra, Apremilast, Arsenic trioxide, Auranofin, Axitinib, Becaplermin, Belimumab, Belinostat, Benzylpenicilloyl Polylysine, Brigatinib, Cabozantinib, Caffeine, Calcium, Canakinumab, Cerliponase alfa, Certolizumab pegol, Cetuximab, Chloroquine, Chromic chloride, Clenbuterol, …	1.91	2.77	2.8	10	ATM, AZI2, CD40, IKBKG, IRAK1, NFKBIE, PRKCZ, TAB2, TNFAIP3, TRAF6	2	ATM, PRKCZ	2	Caffeine, Tamoxifen
Oncostatin M Signalling	40	15	GRB2, JAK1, JAK2, JAK3, MAP2K1, MAP2K2, MAPK1, MAPK3, MMP1, MMP13, MMP3, PLAU, RAF1, STAT5B, TYK2	18	Amiloride, Arsenic trioxide, Baricitinib, Bosutinib, Cobimetinib, Dabrafenib, Dasatinib, Isoprenaline, Marimastat, Pegademase bovine, Regorafenib, Ruxolitinib, Sorafenib, Sulindac, Tofacitinib, Trametinib, Turpentine, Urokinase																			1.59	1.45	2.87	2	IL6ST, TYK2	1	TYK2	1	Tofacitinib
PI3K Signalling in B Lymphocytes	135	51	ABL1, AKT1, ATF1, ATF2, ATF3, ATF4, ATF5, ATF6, ATF7, BTK, C3, CALM3, CAMK2G, CD19, CHP1, CHUK, CREB1, FCGR2B, FOS, FYN, IKBKB, IL4R, ITPR1, ITPR2, ITPR3, JUN, LYN, MAP2K1, MAP2K2, MAPK1, MAPK3, NFATC1, NFKB1, NFKB2, NFKBIA, PDIA3, PDPK1, PIK3CA, PIK3CB, PIK3CD, PIK3R1, PIK3R2, PLCL1, PPP3R2, PRKCB, PRKCI, PRKCZ, RAC1, RAF1, RELA, TLR4	74	Abciximab, Acalabrutinib, Acetylcysteine, Acetylsalicylic acid, Adalimumab, Adenosine monophosphate, Alefacept, Alemtuzumab, Aminosalicylic Acid, Antithymocyte immunoglobulin (rabbit), Arsenic trioxide, Auranofin, Axicabtagene ciloleucel, Azathioprine, Basiliximab, Bevacizumab, Blinatumomab, Bosutinib, Brigatinib, Caffeine, Calcium Citrate, Calcium Phosphate, Celecoxib, Cetuximab, Cobimetinib, Co…	1.35	2.1	2.3	7	ATF6, BLK, CD40, IKBKG, NFKBIE, PRKCZ, PTPRC	2	ATF6, PRKCZ	2	Pseudoephedrine, Tamoxifen
PI3K/AKT Signalling	129	41	AKT1, BCL2, CCND1, CDKN1A, CHUK, CTNNB1, GRB2, GSK3B, HSP90AA1, HSP90B1, IKBKB, ITGA4, ITGA5, ITGB1, JAK1, JAK2, JAK3, MAP2K1, MAP2K2, MAPK1, MAPK3, MTOR, NFKB1, NFKB2, NFKBIA, NOS3, PDPK1, PIK3CA, PIK3CB, PIK3CD, PIK3R1, PIK3R2, PIK3R3, PPP2CA, PPP2CB, PTGS2, RAF1, RELA, TP53, TYK2, YWHAB	100	Aceclofenac, Acemetacin, Acetaminophen, Acetylcysteine, Acetylsalicylic acid, Alclofenac, Aminosalicylic Acid, Antipyrine, Antithymocyte immunoglobulin (rabbit), Antrafenine, Apremilast, Arsenic trioxide, Auranofin, Balsalazide, Baricitinib, Bosutinib, Bromfenac, Caffeine, Carprofen, Celecoxib, Choline magnesium trisalicylate, Cobimetinib, Copanlisib, Copper, Dabrafenib, Dexibuprofen, Diclofenac,…																			1.67	3.68	1.88	3	CDC37, FOXO1, TYK2	1	TYK2	1	Tofacitinib
Production of Nitric Oxide and Reactive Oxygen Species in Macrophages	196	80	AKT1, ALB, APOA1, APOA2, APOA4, APOC2, APOC3, APOD, APOE, ARG2, ATM, CAT, CHUK, CLU, CYBA, CYBB, FGFR1, FGFR2, FGFR3, FGFR4, FLT3, FOS, GRB2, HOXA10, IFNG, IFNGR1, IFNGR2, IKBKB, JAK1, JAK2, JAK3, JUN, LPA, LYZ, MAP2K1, MAP3K2, MAPK1, MAPK11, MAPK14, MAPK3, MPO, NCF1, NCF2, NCF4, NFKB1, NFKB2, NFKBIA, NOS2, ORM1, ORM2, PIK3CA, PIK3CB, PIK3CD, PIK3R1, PIK3R2, PIK3R3, PON1, PPARA, PPP2CA, PPP2CB, P…	117	Acetylcysteine, Acetylsalicylic acid, Adalimumab, Alpha-Linolenic Acid, Aminocaproic Acid, Aminosalicylic Acid, Amrinone, Amsacrine, Apremilast, Arsenic trioxide, Auranofin, Azathioprine, Baricitinib, Bezafibrate, Bosutinib, Botulinum Toxin Type A, Brigatinib, Caffeine, Calcitriol, Calcium, Cefazolin, Cefdinir, Cefotaxime, Certolizumab pegol, Chloroquine, Chlorpromazine, Clenbuterol, Clofibrate, …	1.44	3.34	1.56	9	ATM, IFNGR1, IKBKG, MAPK13, NFKBIE, PRKCH, PRKCZ, RHOC, TYK2	4	ATM, IFNGR1, PRKCZ, TYK2	4	Caffeine, Interferon gamma-1b, Tamoxifen, Tofacitinib										1.39	3.15	1.54	3	IRF1, RHOC, TYK2	1	TYK2	1	Tofacitinib
RANK Signalling in Osteoclasts	104	40	AKT1, ATM, CALM3, CHP1, CHUK, FGFR1, FGFR2, FGFR3, FGFR4, FLT3, FOS, GRB2, GSN, IKBKB, JUN, MAP2K1, MAP2K2, MAP3K2, MAPK1, MAPK11, MAPK14, MAPK3, NFATC1, NFKB1, NFKB2, NFKBIA, PIK3CA, PIK3CB, PIK3CD, PIK3R1, PIK3R2, PIK3R3, PPP3R2, PTK2B, RAF1, RELA, SRC, TLR9, TNFSF11, XIAP	51	Acetylcysteine, Acetylsalicylic acid, Aminosalicylic Acid, Arsenic trioxide, Auranofin, Baricitinib, Bosutinib, Brigatinib, Caffeine, Calcium Citrate, Calcium Phosphate, Chloroquine, Cobimetinib, Copanlisib, Copper, Cyclosporine, Dabrafenib, Dasatinib, Denosumab, Dequalinium, Dimethyl fumarate, Glucosamine, Heparin, Hydroxychloroquine, Irbesartan, Isoprenaline, Leflunomide, Lenalidomide, Lenvatin…	1.73	1.82	2.87	7	ATM, GSN, IKBKG, MAPK13, NFKBIE, TAB2, TRAF6	2	ATM, GSN	2	Caffeine, Copper
Regulation of Actin-based Motility by Rho	89	10	CFL1, GSN, ITGA4, ITGA5, ITGB1, LIMK1, RAC1, RAC2, RHOB, ROCK1	12	Antithymocyte immunoglobulin (rabbit), Azathioprine, Botulinum Toxin Type A, Copper, Dabrafenib, Dextromethorphan, Natalizumab, Netarsudil, Resveratrol, Ripasudil, Tinzaparin, Vedolizumab										1.35	3.66	2.42	4	ACTR2, MYL6, MYL6B, RHOC	0		0
Role of JAK family kinases in IL-6-type Cytokine Signalling	25	10	IL6, IL6R, JAK1, JAK2, MAPK1, MAPK11, MAPK14, MAPK3, STAT5B, TYK2	12	Arsenic trioxide, Baricitinib, Dasatinib, Isoprenaline, Regorafenib, Ruxolitinib, Sarilumab, Siltuximab, Sulindac, Tocilizumab, Tofacitinib, Turpentine	1.91	1.66	2.53	4	IL6R, IL6ST, MAPK13, TYK2	2	IL6R, TYK2	3	Sarilumab, Tocilizumab, Tofacitinib										1.68	1.65	3.28	2	IL6ST, TYK2	1	TYK2	1	Tofacitinib
Role of JAK1; JAK2 and TYK2 in Interferon Signalling	24	12	IFNAR1, IFNAR2, IFNG, IFNGR1, IFNGR2, JAK1, JAK2, NFKB1, NFKB2, RAF1, RELA, TYK2	25	Acetylsalicylic acid, Apremilast, Baricitinib, Dabrafenib, Dimethyl fumarate, Glucosamine, Interferon Alfa-2a Recombinant, Interferon Alfa-2b Recombinant, Interferon alfa-n1, Interferon alfa-n3, Interferon alfacon-1, Interferon beta-1a, Interferon beta-1b, Interferon gamma-1b, Natural alpha interferon, Olsalazine, Peginterferon alfa-2a, Peginterferon alfa-2b, Pranlukast, Regorafenib, Ruxolitinib,…										1.39			3	IFNGR1, SOCS1, STAT2	1	IFNGR1	1	Interferon gamma-1b	1.68			2	PTPN2, TYK2	1	TYK2	1	Tofacitinib
Role of PKR in Interferon Induction and Antiviral Response	41	15	AKT1, ATF2, CASP3, CHUK, CYCS, FCGR1A, IFNG, IKBKB, MAPK14, NFKB1, NFKB2, NFKBIA, RELA, TNF, TP53	48	Abciximab, Acetylcysteine, Acetylsalicylic acid, Adalimumab, Alefacept, Alemtuzumab, Aminosalicylic Acid, Amrinone, Apremilast, Arsenic trioxide, Auranofin, Basiliximab, Bevacizumab, Certolizumab pegol, Cetuximab, Chloroquine, Clenbuterol, Daclizumab, Dasatinib, Dimethyl fumarate, Efalizumab, Epinephrine, Etanercept, Gemtuzumab ozogamicin, Glucosamine, Golimumab, Ibritumomab tiuxetan, Immune Glob…	1.39	2.21	2.89	4	IKBKG, NFKBIE, TAB2, TRAF6	0		0											1.59	1.44	2.85	2	IRF1, TRAF6	0		0
STAT3 Pathway	132	52	BCL2, CDKN1A, CSF2RB, CXCR1, EGF, EGFR, FGF2, FGFR1, FGFR2, FGFR3, FGFR4, FLT1, FLT4, GHR, HGF, IFNAR1, IGF1R, IGF2R, IL11RA, IL1A, IL1B, IL1R1, IL2RA, IL2RB, IL2RG, IL3RA, IL4R, IL5RA, IL6R, INSR, JAK2, KDR, MAP2K1, MAP2K2, MAPK1, MAPK11, MAPK14, MAPK3, MYC, NDUFA13, NTRK1, NTRK2, PDGFRA, PDGFRB, PIM1, RAC1, RAF1, SRC, TGFB1, TGFBR2, TYK2, VEGFA	111	Adenosine monophosphate, Afatinib, Aflibercept, Aldesleukin, Amitriptyline, Anakinra, Arsenic trioxide, Axitinib, Azathioprine, Baricitinib, Basiliximab, Becaplermin, Benralizumab, Bevacizumab, Bosutinib, Brigatinib, Cabozantinib, Canakinumab, Carvedilol, Cerliponase alfa, Cetuximab, Chondroitin sulfate, Chromic chloride, Cobimetinib, Dabrafenib, Daclizumab, Dalteparin, Dasatinib, Denileukin dift…	1.38	1.48	1.72	7	IL20RB, IL2RA, IL6R, IL6ST, MAPK13, PTPN2, TYK2	3	IL2RA, IL6R, TYK2	7	Aldesleukin, Basiliximab, Daclizumab, Denileukin diftitox, Sarilumab, Tocilizumab, Tofacitinib										1.67	2.2	3.12	3	IL6ST, PTPN2, TYK2	1	TYK2	1	Tofacitinib
Small Cell Lung Cancer Signalling	87	38	ABL1, AKT1, ATM, BCL2, CCND1, CDK2, CDK4, CDK6, CHUK, CKS1B, CYCS, FGFR1, FGFR2, FGFR3, FGFR4, FLT3, GRB2, IKBKB, MYC, NFKB1, NFKB2, NFKBIA, NOS1, PIK3CA, PIK3CB, PIK3CD, PIK3R1, PIK3R2, PIK3R3, PTGS2, RARB, RB1, RELA, RXRA, RXRB, RXRG, TLR9, TP53	111	Abemaciclib, Aceclofenac, Acemetacin, Acetaminophen, Acetylcysteine, Acetylsalicylic acid, Acitretin, Adapalene, Alclofenac, Alfacalcidol, Alitretinoin, Alpha-Linolenic Acid, Aminosalicylic Acid, Antipyrine, Antrafenine, Arsenic trioxide, Auranofin, Balsalazide, Bexarotene, Bezafibrate, Bosutinib, Brigatinib, Bromfenac, Caffeine, Carprofen, Celecoxib, Chloroquine, Choline magnesium trisalicylate,…	1.55	1.34	3.27	6	ATM, IKBKG, NFKBIE, PA2G4, TRAF1, TRAF6	1	ATM	1	Caffeine
T Helper Cell Differentiation	73	23	CD80, CD86, FCER1G, HLA-A, HLA-B, HLA-DQB1, HLA-DRB1, IFNG, IFNGR1, IFNGR2, IL12B, IL17A, IL2, IL2RA, IL2RG, IL4R, IL5, IL6, IL6R, TGFB1, TGFBR2, TNF, TNFRSF1B	42	Abacavir, Abatacept, Adalimumab, Aldesleukin, Amrinone, Antithymocyte immunoglobulin (rabbit), Apremilast, Basiliximab, Belatacept, Benzylpenicilloyl Polylysine, Cefazolin, Certolizumab pegol, Chloroquine, Clenbuterol, Coccidioides immitis spherule, Daclizumab, Denileukin diftitox, Dupilumab, Durvalumab, Epinephrine, Etanercept, Glatiramer Acetate, Glucosamine, Glycerin, Golimumab, Hyaluronidase,…	2.86	2.35	3.69	8	CD40, CXCR5, GATA3, IFNGR1, IL2RA, IL6R, IL6ST, STAT4	3	IFNGR1, IL2RA, IL6R	7	Aldesleukin, Basiliximab, Daclizumab, Denileukin diftitox, Interferon gamma-1b, Sarilumab, Tocilizumab
TNFR2 Signalling	30	12	CHUK, FOS, IKBKB, JUN, LTA, NFKB1, NFKB2, NFKBIA, RELA, TNF, TNFRSF1B, XIAP	28	Acetylcysteine, Acetylsalicylic acid, Adalimumab, Aminosalicylic Acid, Amrinone, Apremilast, Arsenic trioxide, Auranofin, Certolizumab pegol, Chloroquine, Clenbuterol, Dequalinium, Dimethyl fumarate, Epinephrine, Etanercept, Glucosamine, Golimumab, Infliximab, Irbesartan, Mesalazine, Nadroparin, Pomalidomide, Pranlukast, Pseudoephedrine, Sulfasalazine, Thalidomide, Triflusal, Vinblastine	1.73	3.82	3.41	4	IKBKG, NFKBIE, TNFAIP3, TRAF1	0		0
Th1 Pathway	137	47	ATM, CCR5, CD247, CD274, CD3D, CD3E, CD3G, CD4, CD80, CD86, FGFR1, FGFR2, FGFR3, FGFR4, FLT3, GRB2, HLA-A, HLA-B, HLA-DQA2, HLA-DQB1, HLA-DRB1, ICAM1, IFNAR1, IFNG, IFNGR1, IFNGR2, IL12B, IL2, IL6, IL6R, ITGB2, JAK1, JAK2, JAK3, LTA, NFATC1, NFKB1, PIK3CA, PIK3CB, PIK3CD, PIK3R1, PIK3R2, PIK3R3, PRKCQ, TLR9, TNFSF11, TYK2	66	Abacavir, Abatacept, Acetylsalicylic acid, Antithymocyte immunoglobulin (rabbit), Apremilast, Atezolizumab, Avelumab, Baricitinib, Belatacept, Blinatumomab, Brigatinib, Caffeine, Cefazolin, Chloroquine, Coccidioides immitis spherule, Copanlisib, Denosumab, Durvalumab, Etanercept, Glatiramer Acetate, Glucosamine, Heparin, Hyaluronic acid, Hydroxychloroquine, Insulin Pork, Interferon Alfa-2a Recomb…	1.73	2.07	2.27	8	ATM, CD40, GATA3, ICAM1, IFNGR1, IL6R, STAT4, TYK2	5	ATM, ICAM1, IFNGR1, IL6R, TYK2	8	Caffeine, Hyaluronic acid, Interferon gamma-1b, Nafamostat, Natalizumab, Sarilumab, Tocilizumab, Tofacitinib										1.67	3.61	3.07	3	ICAM1, IRF1, TYK2	2	ICAM1, TYK2	4	Hyaluronic acid, Nafamostat, Natalizumab, Tofacitinib
Th1 and Th2 Activation Pathway	187	60	ATM, CCR5, CD247, CD274, CD3D, CD3E, CD3G, CD4, CD80, CD86, CXCR4, FGFR1, FGFR2, FGFR3, FGFR4, FLT3, GRB2, HLA-A, HLA-B, HLA-DQA2, HLA-DQB1, HLA-DRB1, ICAM1, IFNAR1, IFNG, IFNGR1, IFNGR2, IL12B, IL2, IL2RA, IL2RB, IL2RG, IL3, IL4R, IL5, IL6, IL6R, ITGB2, JAK1, JAK2, JAK3, JUN, LTA, NFATC1, NFKB1, PIK3CA, PIK3CB, PIK3CD, PIK3R1, PIK3R2, PIK3R3, PRKCQ, PTGDR2, S1PR1, STAT5B, TGFB1, TGFBR2, TLR9, TN…	88	Abacavir, Abatacept, Acetylsalicylic acid, Aldesleukin, Alprostadil, Amlexanox, Antithymocyte immunoglobulin (rabbit), Apremilast, Arsenic trioxide, Asfotase Alfa, Atezolizumab, Avelumab, Baricitinib, Basiliximab, Belatacept, Blinatumomab, Brigatinib, Caffeine, Cefazolin, Chloroquine, Coccidioides immitis spherule, Copanlisib, Daclizumab, Dasatinib, Denileukin diftitox, Denosumab, Dinoprostone, D…	1.91	2.12	2.8	10	ATM, CD40, GATA3, ICAM1, IFNGR1, IL2RA, IL6R, STAT4, TNFSF4, TYK2	6	ATM, ICAM1, IFNGR1, IL2RA, IL6R, TYK2	12	Aldesleukin, Basiliximab, Caffeine, Daclizumab, Denileukin diftitox, Hyaluronic acid, Interferon gamma-1b, Nafamostat, Natalizumab, Sarilumab, Tocilizumab, Tofacitinib										1.41	3.21	2.69	3	ICAM1, IRF1, TYK2	2	ICAM1, TYK2	4	Hyaluronic acid, Nafamostat, Natalizumab, Tofacitinib
Th17 Activation Pathway	91	24	AHR, FCER1G, HIF1A, HSP90AA1, HSP90B1, IFNG, IL12B, IL17A, IL1B, IL1R1, IL23A, IL6, IL6R, JAK1, JAK2, JAK3, MTOR, NFATC1, NFKB1, NFKB2, PTGER2, PTGER4, RELA, TYK2	46	Acetylsalicylic acid, Alprostadil, Anakinra, Apremilast, Atorvastatin, Baricitinib, Benzylpenicilloyl Polylysine, Canakinumab, Carvedilol, Copper, Dimethyl fumarate, Dinoprostone, Everolimus, Flutamide, Gallium nitrate, Gemeprost, Glucosamine, Guselkumab, Indigotindisulfonic Acid, Ixekizumab, Leflunomide, Limaprost, Mexiletine, Minocycline, Misoprostol, Nedocromil, Nimodipine, Olsalazine, Omepraz…	2.31	2.83	3.17	8	CCR6, HIF1A, IL6R, IRAK1, RUNX1, STAT4, TRAF6, TYK2	3	HIF1A, IL6R, TYK2	4	Carvedilol, Sarilumab, Tocilizumab, Tofacitinib										1.71	1.1	3.59	3	RUNX1, TRAF6, TYK2	1	TYK2	1	Tofacitinib
Th2 Pathway	152	51	ATM, CCR5, CD247, CD3D, CD3E, CD3G, CD4, CD80, CD86, CXCR4, FGFR1, FGFR2, FGFR3, FGFR4, FLT3, GRB2, HLA-A, HLA-B, HLA-DQA2, HLA-DQB1, HLA-DRB1, ICAM1, IFNG, IL12B, IL2, IL2RA, IL2RB, IL2RG, IL3, IL4R, IL5, ITGB2, JAK1, JAK2, JAK3, JUN, NFKB1, PIK3CA, PIK3CB, PIK3CD, PIK3R1, PIK3R2, PIK3R3, PRKCQ, PTGDR2, S1PR1, STAT5B, TGFB1, TGFBR2, TLR9, TYK2	68	Abacavir, Abatacept, Acetylsalicylic acid, Aldesleukin, Alprostadil, Amlexanox, Antithymocyte immunoglobulin (rabbit), Apremilast, Arsenic trioxide, Asfotase Alfa, Baricitinib, Basiliximab, Belatacept, Blinatumomab, Brigatinib, Caffeine, Cefazolin, Chloroquine, Coccidioides immitis spherule, Copanlisib, Daclizumab, Dasatinib, Denileukin diftitox, Dinoprostone, Dupilumab, Durvalumab, Framycetin, G…	1.55	1.89	2.06	8	ATM, CD40, GATA3, ICAM1, IL2RA, STAT4, TNFSF4, TYK2	4	ATM, ICAM1, IL2RA, TYK2	9	Aldesleukin, Basiliximab, Caffeine, Daclizumab, Denileukin diftitox, Hyaluronic acid, Nafamostat, Natalizumab, Tofacitinib
Toll-like Receptor Signalling	76	24	CHUK, FOS, IKBKB, IL12B, IL1A, IL1B, IL1RN, JUN, LY96, MAPK1, MAPK11, MAPK14, NFKB1, NFKB2, NFKBIA, PPARA, RELA, TAB1, TLR2, TLR4, TLR7, TLR8, TLR9, TNF	63	Acetylcysteine, Acetylsalicylic acid, Adalimumab, Alpha-Linolenic Acid, Aminosalicylic Acid, Amrinone, Apremilast, Arsenic trioxide, Auranofin, Bezafibrate, Canakinumab, Certolizumab pegol, Chloroquine, Clenbuterol, Clofibrate, Dasatinib, Dimethyl fumarate, Doconexent, Epinephrine, Etanercept, Fenofibrate, Fenofibric acid, Fenoprofen, Gallium nitrate, Gemfibrozil, Glucosamine, Golimumab, Hydroxyc…	2.11	4.16	3.59	7	IKBKG, IRAK1, MAPK13, TAB2, TNFAIP3, TRAF1, TRAF6	0		0
iNOS Signalling	45	23	CALM3, CHUK, FOS, IFNG, IFNGR1, IFNGR2, IKBKB, JAK1, JAK2, JAK3, JUN, LY96, MAPK1, MAPK11, MAPK14, NFKB1, NFKB2, NFKBIA, NOS2, RELA, TAB1, TLR4, TYK2	36	Acetylcysteine, Acetylsalicylic acid, Aminosalicylic Acid, Apremilast, Arsenic trioxide, Auranofin, Baricitinib, Calcium Citrate, Calcium Phosphate, Dasatinib, Dexamethasone, Dimethyl fumarate, Glucosamine, Interferon gamma-1b, Irbesartan, Isoprenaline, L-Arginine, L-Citrulline, Manganese, Mesalazine, Methadone, Miconazole, Morphine, Nadroparin, Naloxone, Olsalazine, Pranlukast, Pseudoephedrine, …	3.15	5.49	4.89	7	IFNGR1, IKBKG, IRAK1, MAPK13, NFKBIE, TRAF6, TYK2	2	IFNGR1, TYK2	2	Interferon gamma-1b, Tofacitinib										2.44	3.12	4.51	3	IRF1, TRAF6, TYK2	1	TYK2	1	Tofacitinib
mTOR Signalling	208	50	AKT1, ATM, EIF4A1, FGFR1, FGFR2, FGFR3, FGFR4, FKBP1A, FLT3, GRB2, HIF1A, HMOX1, INSR, MAPK1, MAPK3, MTOR, PDPK1, PGF, PIK3CA, PIK3CB, PIK3CD, PIK3R1, PIK3R2, PIK3R3, PLD1, PLD2, PPP2CA, PPP2CB, PRKAA1, PRKAA2, PRKAB1, PRKAB2, PRKAG1, PRKAG2, PRKCA, PRKCB, PRKCD, PRKCE, PRKCG, PRKCI, PRKCQ, PRKCZ, RAC1, RHOB, RPS2, RPS6KA3, RPSA, TLR9, VEGFA, VEGFB	62	Acetylsalicylic acid, Adenosine monophosphate, Aflibercept, Arsenic trioxide, Azathioprine, Bevacizumab, Botulinum Toxin Type A, Brigatinib, Caffeine, Carvedilol, Celecoxib, Chloroquine, Choline, Chondroitin sulfate, Chromic chloride, Copanlisib, Copper, Dalteparin, Dextromethorphan, Everolimus, Gliclazide, Heparin, Hydroxychloroquine, Ingenol Mebutate, Insulin Aspart, Insulin Degludec, Insulin D…	1.36	1.37	1.46	9	ATM, EIF3G, HIF1A, PRKAG1, PRKCH, PRKCZ, PRR5L, RHOC, RPS6KA2	4	ATM, HIF1A, PRKAG1, PRKCZ	4	Acetylsalicylic acid, Caffeine, Carvedilol, Tamoxifen

## Sheet: Supplementary Table 7
Enhancer chromosome	Enhancer start	Enhancer end	Interacting gene	Drug	Drug description	GWAS catalogue autoimmune SNPs	GWAS catalogue autoimmune traits	GWAS catalogue SNPs	GWAS catalogue traits
chr1	2045890	2048006	PRKCZ	Tamoxifen	One of the selective estrogen receptor modulators (SERM) with tissue-specific activities for the treatment and prevention of estrogen receptor positive breast cancer. Tamoxifen acts as an anti-estrogen (inhibiting agent) in the mammary tissue, but as an estrogen (stimulating agent) in cholesterol metabolism, bone density, and cell proliferation in the endometrium. [PubChem]
chr1	2251182	2271272	PRKCZ	Tamoxifen	One of the selective estrogen receptor modulators (SERM) with tissue-specific activities for the treatment and prevention of estrogen receptor positive breast cancer. Tamoxifen acts as an anti-estrogen (inhibiting agent) in the mammary tissue, but as an estrogen (stimulating agent) in cholesterol metabolism, bone density, and cell proliferation in the endometrium. [PubChem]			rs12045693, rs1692580, rs78265569	Coronary artery disease, IgG glycosylation, Platelet count, Plateletcrit
chr1	2308195	2319571	PRKCZ	Tamoxifen	One of the selective estrogen receptor modulators (SERM) with tissue-specific activities for the treatment and prevention of estrogen receptor positive breast cancer. Tamoxifen acts as an anti-estrogen (inhibiting agent) in the mammary tissue, but as an estrogen (stimulating agent) in cholesterol metabolism, bone density, and cell proliferation in the endometrium. [PubChem]			rs2843152	Coronary artery disease
chr1	2514865	2526252	PRKCZ	Tamoxifen	One of the selective estrogen receptor modulators (SERM) with tissue-specific activities for the treatment and prevention of estrogen receptor positive breast cancer. Tamoxifen acts as an anti-estrogen (inhibiting agent) in the mammary tissue, but as an estrogen (stimulating agent) in cholesterol metabolism, bone density, and cell proliferation in the endometrium. [PubChem]			rs12073504	Obesity-related traits
chr1	8332714	8342772	PARK7	Copper	Copper is a transition metal and a trace element in the body. It is important to the function of many enzymes including cytochrome c oxidase, monoamine oxidase and superoxide dismutase [FDA Label]. Copper is commonly used in contraceptive intrauterine devices (IUD) [L801].
chr1	8366839	8374465	PARK7	Copper	Copper is a transition metal and a trace element in the body. It is important to the function of many enzymes including cytochrome c oxidase, monoamine oxidase and superoxide dismutase [FDA Label]. Copper is commonly used in contraceptive intrauterine devices (IUD) [L801].	rs301807	Sum eosinophil basophil counts, Vitiligo	rs12045438, rs12754538, rs159963, rs172531, rs2120461, rs2252865, rs301797, rs301798, rs301799, rs301800, rs301801, rs301806, rs301807, rs3753275	Allergic disease (asthma, hay fever or eczema), Depressive symptoms (MTAG), Major depressive disorder, Autism spectrum disorder or schizophrenia, Autism spectrum disorder, attention deficit-hyperactivity disorder, bipolar disorder, major depressive disorder, and schizophrenia (combined), Optic cup area, Schizophrenia, Total body bone mineral density, Bone mineral density, Depression, Eosinophil c…
chr1	8374466	8375878	PARK7	Copper	Copper is a transition metal and a trace element in the body. It is important to the function of many enzymes including cytochrome c oxidase, monoamine oxidase and superoxide dismutase [FDA Label]. Copper is commonly used in contraceptive intrauterine devices (IUD) [L801].	rs301807	Sum eosinophil basophil counts, Vitiligo	rs12045438, rs12754538, rs172531, rs2120461, rs2252865, rs301797, rs301798, rs301801	Autism spectrum disorder or schizophrenia, Autism spectrum disorder, attention deficit-hyperactivity disorder, bipolar disorder, major depressive disorder, and schizophrenia (combined), Optic cup area, Schizophrenia, Total body bone mineral density, Bone mineral density, Optic cup area, Vertical cup-disc ratio, Schizophrenia, Subjective well-being
chr1	8410786	8411644	PARK7	Copper	Copper is a transition metal and a trace element in the body. It is important to the function of many enzymes including cytochrome c oxidase, monoamine oxidase and superoxide dismutase [FDA Label]. Copper is commonly used in contraceptive intrauterine devices (IUD) [L801].	rs301807	Sum eosinophil basophil counts, Vitiligo
chr1	8585597	8591197	ENO1	Copper	Copper is a transition metal and a trace element in the body. It is important to the function of many enzymes including cytochrome c oxidase, monoamine oxidase and superoxide dismutase [FDA Label]. Copper is commonly used in contraceptive intrauterine devices (IUD) [L801].	rs4908760, rs4908769	Allergy, Vitiligo	rs2401137, rs4908760, rs4908768	Neuroticism (MTAG), Subjective well-being (MTAG), Tonsillectomy, Vitiligo
chr1	17219234	17234095	SDHB	Succinic acid	A water-soluble, colorless crystal with an acid taste that is used as a chemical intermediate, in medicine, the manufacture of lacquers, and to make perfume esters. It is also used in foods as a sequestrant, buffer, and a neutralizing agent. (Hawley's Condensed Chemical Dictionary, 12th ed, p1099; McGraw-Hill Dictionary of Scientific and Technical Terms, 4th ed, p1851)
chr1	17269218	17280949	SDHB	Succinic acid	A water-soluble, colorless crystal with an acid taste that is used as a chemical intermediate, in medicine, the manufacture of lacquers, and to make perfume esters. It is also used in foods as a sequestrant, buffer, and a neutralizing agent. (Hawley's Condensed Chemical Dictionary, 12th ed, p1099; McGraw-Hill Dictionary of Scientific and Technical Terms, 4th ed, p1851)			rs11585357	Hair shape
chr1	17336957	17340482	SDHB	Succinic acid	A water-soluble, colorless crystal with an acid taste that is used as a chemical intermediate, in medicine, the manufacture of lacquers, and to make perfume esters. It is also used in foods as a sequestrant, buffer, and a neutralizing agent. (Hawley's Condensed Chemical Dictionary, 12th ed, p1099; McGraw-Hill Dictionary of Scientific and Technical Terms, 4th ed, p1851)	rs2240335, rs2240339, rs2301888	Rheumatoid arthritis, Rheumatoid arthritis, Rheumatoid arthritis (ACPA-positive)
chr1	17441219	17449501	SDHB	Succinic acid	A water-soluble, colorless crystal with an acid taste that is used as a chemical intermediate, in medicine, the manufacture of lacquers, and to make perfume esters. It is also used in foods as a sequestrant, buffer, and a neutralizing agent. (Hawley's Condensed Chemical Dictionary, 12th ed, p1099; McGraw-Hill Dictionary of Scientific and Technical Terms, 4th ed, p1851)			rs57142672, rs6695640, rs7528427, rs7538876	Basal cell carcinoma, Mean platelet volume, Non-melanoma skin cancer
chr1	17573271	17575857	SDHB	Succinic acid	A water-soluble, colorless crystal with an acid taste that is used as a chemical intermediate, in medicine, the manufacture of lacquers, and to make perfume esters. It is also used in foods as a sequestrant, buffer, and a neutralizing agent. (Hawley's Condensed Chemical Dictionary, 12th ed, p1099; McGraw-Hill Dictionary of Scientific and Technical Terms, 4th ed, p1851)
chr1	17602013	17602285	SDHB	Succinic acid	A water-soluble, colorless crystal with an acid taste that is used as a chemical intermediate, in medicine, the manufacture of lacquers, and to make perfume esters. It is also used in foods as a sequestrant, buffer, and a neutralizing agent. (Hawley's Condensed Chemical Dictionary, 12th ed, p1099; McGraw-Hill Dictionary of Scientific and Technical Terms, 4th ed, p1851)
chr1	17724565	17728738	SDHB	Succinic acid	A water-soluble, colorless crystal with an acid taste that is used as a chemical intermediate, in medicine, the manufacture of lacquers, and to make perfume esters. It is also used in foods as a sequestrant, buffer, and a neutralizing agent. (Hawley's Condensed Chemical Dictionary, 12th ed, p1099; McGraw-Hill Dictionary of Scientific and Technical Terms, 4th ed, p1851)
chr1	24102972	24113979	CNR2	Dronabinol	A psychoactive compound extracted from the resin of Cannabis sativa (marihuana, hashish). The isomer delta-9-tetrahydrocannabinol (THC) is considered the most active form, producing characteristic mood and perceptual changes associated with this compound. Dronabinol is a synthetic form of delta-9-THC. [PubChem]			rs3934861	Bipolar disorder with mood-incongruent psychosis
chr1	24102972	24113979	CNR2	Lasofoxifene	Lasofoxifene is a non-steroidal 3rd generation selective estrogen receptor modulator (SERM) that selectively binds to both ERα and ERβ with high affinity. It is a naphthalene derivative marketed for prevention and treatment of osteoporosis and for the treatment of vaginal atrophy. It was initially developed as Oporia by Pfizer as a treatment for postmenopausal osteoporosis and vaginal atrophy, in…			rs3934861	Bipolar disorder with mood-incongruent psychosis
chr1	24102972	24113979	CNR2	Nabilone	Nabilone is a synthetic cannabinoid with therapeutic use as an antiemetic and as an adjunct analgesic for neuropathic pain. It is a synthetic cannabinoid, which mimics the main ingredient of marijuana (THC) but it has more predictable side effects and causes no or minimal euphoria. Nabilone is not derived from the cannabis plant as is dronabinol. In Canada, the United States, the United Kingdom a…			rs3934861	Bipolar disorder with mood-incongruent psychosis
chr1	24116095	24117999	CNR2	Dronabinol	A psychoactive compound extracted from the resin of Cannabis sativa (marihuana, hashish). The isomer delta-9-tetrahydrocannabinol (THC) is considered the most active form, producing characteristic mood and perceptual changes associated with this compound. Dronabinol is a synthetic form of delta-9-THC. [PubChem]
chr1	24116095	24117999	CNR2	Lasofoxifene	Lasofoxifene is a non-steroidal 3rd generation selective estrogen receptor modulator (SERM) that selectively binds to both ERα and ERβ with high affinity. It is a naphthalene derivative marketed for prevention and treatment of osteoporosis and for the treatment of vaginal atrophy. It was initially developed as Oporia by Pfizer as a treatment for postmenopausal osteoporosis and vaginal atrophy, in…
chr1	24116095	24117999	CNR2	Nabilone	Nabilone is a synthetic cannabinoid with therapeutic use as an antiemetic and as an adjunct analgesic for neuropathic pain. It is a synthetic cannabinoid, which mimics the main ingredient of marijuana (THC) but it has more predictable side effects and causes no or minimal euphoria. Nabilone is not derived from the cannabis plant as is dronabinol. In Canada, the United States, the United Kingdom a…
chr1	24118378	24129034	CNR2	Dronabinol	A psychoactive compound extracted from the resin of Cannabis sativa (marihuana, hashish). The isomer delta-9-tetrahydrocannabinol (THC) is considered the most active form, producing characteristic mood and perceptual changes associated with this compound. Dronabinol is a synthetic form of delta-9-THC. [PubChem]
chr1	24118378	24129034	CNR2	Lasofoxifene	Lasofoxifene is a non-steroidal 3rd generation selective estrogen receptor modulator (SERM) that selectively binds to both ERα and ERβ with high affinity. It is a naphthalene derivative marketed for prevention and treatment of osteoporosis and for the treatment of vaginal atrophy. It was initially developed as Oporia by Pfizer as a treatment for postmenopausal osteoporosis and vaginal atrophy, in…
chr1	24118378	24129034	CNR2	Nabilone	Nabilone is a synthetic cannabinoid with therapeutic use as an antiemetic and as an adjunct analgesic for neuropathic pain. It is a synthetic cannabinoid, which mimics the main ingredient of marijuana (THC) but it has more predictable side effects and causes no or minimal euphoria. Nabilone is not derived from the cannabis plant as is dronabinol. In Canada, the United States, the United Kingdom a…
chr1	24142636	24144604	CNR2	Dronabinol	A psychoactive compound extracted from the resin of Cannabis sativa (marihuana, hashish). The isomer delta-9-tetrahydrocannabinol (THC) is considered the most active form, producing characteristic mood and perceptual changes associated with this compound. Dronabinol is a synthetic form of delta-9-THC. [PubChem]			rs75251726	Epstein-Barr virus copy number in lymphoblastoid cell lines
chr1	24142636	24144604	CNR2	Lasofoxifene	Lasofoxifene is a non-steroidal 3rd generation selective estrogen receptor modulator (SERM) that selectively binds to both ERÎ± and ERÎ² with high affinity. It is a naphthalene derivative marketed for prevention and treatment of osteoporosis and for the treatment of vaginal atrophy. It was initially developed as Oporia by Pfizer as a treatment for postmenopausal osteoporosis and vaginal atrophy, …			rs75251726	Epstein-Barr virus copy number in lymphoblastoid cell lines
chr1	24142636	24144604	CNR2	Nabilone	Nabilone is a synthetic cannabinoid with therapeutic use as an antiemetic and as an adjunct analgesic for neuropathic pain. It is a synthetic cannabinoid, which mimics the main ingredient of marijuana (THC) but it has more predictable side effects and causes no or minimal euphoria. Nabilone is not derived from the cannabis plant as is dronabinol. In Canada, the United States, the United Kingdom a…			rs75251726	Epstein-Barr virus copy number in lymphoblastoid cell lines
chr1	24150884	24158256	CNR2	Dronabinol	A psychoactive compound extracted from the resin of Cannabis sativa (marihuana, hashish). The isomer delta-9-tetrahydrocannabinol (THC) is considered the most active form, producing characteristic mood and perceptual changes associated with this compound. Dronabinol is a synthetic form of delta-9-THC. [PubChem]			rs75251726	Epstein-Barr virus copy number in lymphoblastoid cell lines
chr1	24150884	24158256	CNR2	Lasofoxifene	Lasofoxifene is a non-steroidal 3rd generation selective estrogen receptor modulator (SERM) that selectively binds to both ERÎ± and ERÎ² with high affinity. It is a naphthalene derivative marketed for prevention and treatment of osteoporosis and for the treatment of vaginal atrophy. It was initially developed as Oporia by Pfizer as a treatment for postmenopausal osteoporosis and vaginal atrophy, …			rs75251726	Epstein-Barr virus copy number in lymphoblastoid cell lines
chr1	24150884	24158256	CNR2	Nabilone	Nabilone is a synthetic cannabinoid with therapeutic use as an antiemetic and as an adjunct analgesic for neuropathic pain. It is a synthetic cannabinoid, which mimics the main ingredient of marijuana (THC) but it has more predictable side effects and causes no or minimal euphoria. Nabilone is not derived from the cannabis plant as is dronabinol. In Canada, the United States, the United Kingdom a…			rs75251726	Epstein-Barr virus copy number in lymphoblastoid cell lines
chr1	32367537	32378290	NAGLU	N-Acetylglucosamine	The N-acetyl derivative of glucosamine.
chr1	32378291	32378902	NAGLU	N-Acetylglucosamine	The N-acetyl derivative of glucosamine.
chr1	32378903	32383282	NAGLU	N-Acetylglucosamine	The N-acetyl derivative of glucosamine.
chr1	32383283	32384831	NAGLU	N-Acetylglucosamine	The N-acetyl derivative of glucosamine.
chr1	32384832	32387231	NAGLU	N-Acetylglucosamine	The N-acetyl derivative of glucosamine.
chr1	32387232	32387397	NAGLU	N-Acetylglucosamine	The N-acetyl derivative of glucosamine.
chr1	32387425	32389785	NAGLU	N-Acetylglucosamine	The N-acetyl derivative of glucosamine.
chr1	32389786	32389955	NAGLU	N-Acetylglucosamine	The N-acetyl derivative of glucosamine.
chr1	32389956	32392584	NAGLU	N-Acetylglucosamine	The N-acetyl derivative of glucosamine.
chr1	32392585	32397144	NAGLU	N-Acetylglucosamine	The N-acetyl derivative of glucosamine.
chr1	32397145	32400000	NAGLU	N-Acetylglucosamine	The N-acetyl derivative of glucosamine.
chr1	116653135	116655676	ATP1A1	Acetyldigitoxin	Cardioactive derivative of lanatoside A or of digitoxin used for fast digitalization in congestive heart failure.
chr1	116653135	116655676	ATP1A1	Almitrine	A respiratory stimulant that enhances respiration by acting as an agonist of peripheral chemoreceptors located on the carotid bodies. The drug increases arterial oxygen tension while decreasing arterial carbon dioxide tension in patients with chronic obstructive pulmonary disease. It may also prove useful in the treatment of nocturnal oxygen desaturation without impairing the quality of sleep. [P…
chr1	116653135	116655676	ATP1A1	Bepridil	A long-acting, non selective, calcium channel blocker with significant anti-anginal activity. The drug produces significant coronary vasodilation and modest peripheral effects. It has antihypertensive and selective anti-arrhythmia activities and acts as a calmodulin antagonist. [PubChem] It is no longer marketed in the United States, as it has been implicated in causing ventricular arrhythmias (i…
chr1	116653135	116655676	ATP1A1	Bretylium	Bretylium blocks the release of noradrenaline from the peripheral sympathetic nervous system, and is used in emergency medicine, cardiology, and other specialties for the acute management of ventricular tachycardia and ventricular fibrillation. The primary mode of action for bretylium is thought to be inhibition of voltage-gated K(+) channels. Recent evidence has shown that bretylium may also inh…
chr1	116653135	116655676	ATP1A1	Ciclopirox	Ciclopirox olamine (used in preparations called Batrafen, Loprox, Mycoster, Penlac and Stieprox) is a synthetic antifungal agent for topical dermatologic treatment of superficial mycoses. It is most useful against Tinea versicolor. [Wikipedia]
chr1	116653135	116655676	ATP1A1	Deslanoside	Deacetyllanatoside C. A cardiotonic glycoside from the leaves of Digitalis lanata. [PubChem]
chr1	116653135	116655676	ATP1A1	Diazoxide	A benzothiadiazine derivative that is a peripheral vasodilator used for hypertensive emergencies. It lacks diuretic effect, apparently because it lacks a sulfonamide group. [PubChem]
chr1	116653135	116655676	ATP1A1	Digitoxin	A cardiac glycoside sometimes used in place of digoxin. It has a longer half-life than digoxin; toxic effects, which are similar to those of digoxin, are longer lasting. (From Martindale, The Extra Pharmacopoeia, 30th ed, p665)
chr1	116653135	116655676	ATP1A1	Digoxin	A cardiotonic glycoside obtained mainly from Digitalis lanata; it consists of three sugars and the aglycone digoxigenin. Digoxin has positive inotropic and negative chronotropic activity. It is used to control ventricular rate in atrial fibrillation and in the management of congestive heart failure with atrial fibrillation. Its use in congestive heart failure and sinus rhythm is less certain. The…
chr1	116653135	116655676	ATP1A1	Etacrynic acid	A compound that inhibits symport of sodium, potassium, and chloride primarily in the ascending limb of Henle, but also in the proximal and distal tubules. This pharmacological action results in excretion of these ions, increased urinary output, and reduction in extracellular fluid. This compound has been classified as a loop or high ceiling diuretic.
chr1	116653135	116655676	ATP1A1	Hydroflumethiazide	A thiazide diuretic with actions and uses similar to those of hydrochlorothiazide. (From Martindale, The Extra Pharmacopoeia, 30th ed, p822)
chr1	116653135	116655676	ATP1A1	Ouabain	A cardioactive glycoside consisting of rhamnose and ouabagenin, obtained from the seeds of Strophanthus gratus and other plants of the Apocynaceae; used like digitalis. It is commonly used in cell biological studies as an inhibitor of the NA(+)-K(+)-exchanging ATPase.
chr1	116653135	116655676	ATP1A1	Potassium	Potassium is the major cation (positive ion) inside animal cells, while sodium is the major cation outside animal cells. The concentration differences of these charged particles causes a difference in electric potential between the inside and outside of cells, known as the membrane potential. The balance between potassium and sodium is maintained by ion pumps in the cell membrane. The cell membra…
chr1	116653135	116655676	ATP1A1	Trichlormethiazide	A thiazide diuretic with properties similar to those of hydrochlorothiazide. (From Martindale, The Extra Pharmacopoeia, 30th ed, p830)
chr1	117030805	117034258	ATP1A1	Acetyldigitoxin	Cardioactive derivative of lanatoside A or of digitoxin used for fast digitalization in congestive heart failure.
chr1	117030805	117034258	ATP1A1	Almitrine	A respiratory stimulant that enhances respiration by acting as an agonist of peripheral chemoreceptors located on the carotid bodies. The drug increases arterial oxygen tension while decreasing arterial carbon dioxide tension in patients with chronic obstructive pulmonary disease. It may also prove useful in the treatment of nocturnal oxygen desaturation without impairing the quality of sleep. [P…
chr1	117030805	117034258	ATP1A1	Bepridil	A long-acting, non selective, calcium channel blocker with significant anti-anginal activity. The drug produces significant coronary vasodilation and modest peripheral effects. It has antihypertensive and selective anti-arrhythmia activities and acts as a calmodulin antagonist. [PubChem] It is no longer marketed in the United States, as it has been implicated in causing ventricular arrhythmias (i…
chr1	117030805	117034258	ATP1A1	Bretylium	Bretylium blocks the release of noradrenaline from the peripheral sympathetic nervous system, and is used in emergency medicine, cardiology, and other specialties for the acute management of ventricular tachycardia and ventricular fibrillation. The primary mode of action for bretylium is thought to be inhibition of voltage-gated K(+) channels. Recent evidence has shown that bretylium may also inh…
chr1	117030805	117034258	ATP1A1	Ciclopirox	Ciclopirox olamine (used in preparations called Batrafen, Loprox, Mycoster, Penlac and Stieprox) is a synthetic antifungal agent for topical dermatologic treatment of superficial mycoses. It is most useful against Tinea versicolor. [Wikipedia]
chr1	117030805	117034258	ATP1A1	Deslanoside	Deacetyllanatoside C. A cardiotonic glycoside from the leaves of Digitalis lanata. [PubChem]
chr1	117030805	117034258	ATP1A1	Diazoxide	A benzothiadiazine derivative that is a peripheral vasodilator used for hypertensive emergencies. It lacks diuretic effect, apparently because it lacks a sulfonamide group. [PubChem]
chr1	117030805	117034258	ATP1A1	Digitoxin	A cardiac glycoside sometimes used in place of digoxin. It has a longer half-life than digoxin; toxic effects, which are similar to those of digoxin, are longer lasting. (From Martindale, The Extra Pharmacopoeia, 30th ed, p665)
chr1	117030805	117034258	ATP1A1	Digoxin	A cardiotonic glycoside obtained mainly from Digitalis lanata; it consists of three sugars and the aglycone digoxigenin. Digoxin has positive inotropic and negative chronotropic activity. It is used to control ventricular rate in atrial fibrillation and in the management of congestive heart failure with atrial fibrillation. Its use in congestive heart failure and sinus rhythm is less certain. The…
chr1	117030805	117034258	ATP1A1	Etacrynic acid	A compound that inhibits symport of sodium, potassium, and chloride primarily in the ascending limb of Henle, but also in the proximal and distal tubules. This pharmacological action results in excretion of these ions, increased urinary output, and reduction in extracellular fluid. This compound has been classified as a loop or high ceiling diuretic.
chr1	117030805	117034258	ATP1A1	Hydroflumethiazide	A thiazide diuretic with actions and uses similar to those of hydrochlorothiazide. (From Martindale, The Extra Pharmacopoeia, 30th ed, p822)
chr1	117030805	117034258	ATP1A1	Ouabain	A cardioactive glycoside consisting of rhamnose and ouabagenin, obtained from the seeds of Strophanthus gratus and other plants of the Apocynaceae; used like digitalis. It is commonly used in cell biological studies as an inhibitor of the NA(+)-K(+)-exchanging ATPase.
chr1	117030805	117034258	ATP1A1	Potassium	Potassium is the major cation (positive ion) inside animal cells, while sodium is the major cation outside animal cells. The concentration differences of these charged particles causes a difference in electric potential between the inside and outside of cells, known as the membrane potential. The balance between potassium and sodium is maintained by ion pumps in the cell membrane. The cell membra…
chr1	117030805	117034258	ATP1A1	Trichlormethiazide	A thiazide diuretic with properties similar to those of hydrochlorothiazide. (From Martindale, The Extra Pharmacopoeia, 30th ed, p830)
chr1	117094696	117096457	ATP1A1	Acetyldigitoxin	Cardioactive derivative of lanatoside A or of digitoxin used for fast digitalization in congestive heart failure.
chr1	117094696	117096457	ATP1A1	Almitrine	A respiratory stimulant that enhances respiration by acting as an agonist of peripheral chemoreceptors located on the carotid bodies. The drug increases arterial oxygen tension while decreasing arterial carbon dioxide tension in patients with chronic obstructive pulmonary disease. It may also prove useful in the treatment of nocturnal oxygen desaturation without impairing the quality of sleep. [P…
chr1	117094696	117096457	ATP1A1	Bepridil	A long-acting, non selective, calcium channel blocker with significant anti-anginal activity. The drug produces significant coronary vasodilation and modest peripheral effects. It has antihypertensive and selective anti-arrhythmia activities and acts as a calmodulin antagonist. [PubChem] It is no longer marketed in the United States, as it has been implicated in causing ventricular arrhythmias (i…
chr1	117094696	117096457	ATP1A1	Bretylium	Bretylium blocks the release of noradrenaline from the peripheral sympathetic nervous system, and is used in emergency medicine, cardiology, and other specialties for the acute management of ventricular tachycardia and ventricular fibrillation. The primary mode of action for bretylium is thought to be inhibition of voltage-gated K(+) channels. Recent evidence has shown that bretylium may also inh…
chr1	117094696	117096457	ATP1A1	Ciclopirox	Ciclopirox olamine (used in preparations called Batrafen, Loprox, Mycoster, Penlac and Stieprox) is a synthetic antifungal agent for topical dermatologic treatment of superficial mycoses. It is most useful against Tinea versicolor. [Wikipedia]
chr1	117094696	117096457	ATP1A1	Deslanoside	Deacetyllanatoside C. A cardiotonic glycoside from the leaves of Digitalis lanata. [PubChem]
chr1	117094696	117096457	ATP1A1	Diazoxide	A benzothiadiazine derivative that is a peripheral vasodilator used for hypertensive emergencies. It lacks diuretic effect, apparently because it lacks a sulfonamide group. [PubChem]
chr1	117094696	117096457	ATP1A1	Digitoxin	A cardiac glycoside sometimes used in place of digoxin. It has a longer half-life than digoxin; toxic effects, which are similar to those of digoxin, are longer lasting. (From Martindale, The Extra Pharmacopoeia, 30th ed, p665)
chr1	117094696	117096457	ATP1A1	Digoxin	A cardiotonic glycoside obtained mainly from Digitalis lanata; it consists of three sugars and the aglycone digoxigenin. Digoxin has positive inotropic and negative chronotropic activity. It is used to control ventricular rate in atrial fibrillation and in the management of congestive heart failure with atrial fibrillation. Its use in congestive heart failure and sinus rhythm is less certain. The…
chr1	117094696	117096457	ATP1A1	Etacrynic acid	A compound that inhibits symport of sodium, potassium, and chloride primarily in the ascending limb of Henle, but also in the proximal and distal tubules. This pharmacological action results in excretion of these ions, increased urinary output, and reduction in extracellular fluid. This compound has been classified as a loop or high ceiling diuretic.
chr1	117094696	117096457	ATP1A1	Hydroflumethiazide	A thiazide diuretic with actions and uses similar to those of hydrochlorothiazide. (From Martindale, The Extra Pharmacopoeia, 30th ed, p822)
chr1	117094696	117096457	ATP1A1	Ouabain	A cardioactive glycoside consisting of rhamnose and ouabagenin, obtained from the seeds of Strophanthus gratus and other plants of the Apocynaceae; used like digitalis. It is commonly used in cell biological studies as an inhibitor of the NA(+)-K(+)-exchanging ATPase.
chr1	117094696	117096457	ATP1A1	Potassium	Potassium is the major cation (positive ion) inside animal cells, while sodium is the major cation outside animal cells. The concentration differences of these charged particles causes a difference in electric potential between the inside and outside of cells, known as the membrane potential. The balance between potassium and sodium is maintained by ion pumps in the cell membrane. The cell membra…
chr1	117094696	117096457	ATP1A1	Trichlormethiazide	A thiazide diuretic with properties similar to those of hydrochlorothiazide. (From Martindale, The Extra Pharmacopoeia, 30th ed, p830)
chr1	117104435	117109277	ATP1A1	Acetyldigitoxin	Cardioactive derivative of lanatoside A or of digitoxin used for fast digitalization in congestive heart failure.
chr1	117104435	117109277	ATP1A1	Almitrine	A respiratory stimulant that enhances respiration by acting as an agonist of peripheral chemoreceptors located on the carotid bodies. The drug increases arterial oxygen tension while decreasing arterial carbon dioxide tension in patients with chronic obstructive pulmonary disease. It may also prove useful in the treatment of nocturnal oxygen desaturation without impairing the quality of sleep. [P…
chr1	117104435	117109277	ATP1A1	Bepridil	A long-acting, non selective, calcium channel blocker with significant anti-anginal activity. The drug produces significant coronary vasodilation and modest peripheral effects. It has antihypertensive and selective anti-arrhythmia activities and acts as a calmodulin antagonist. [PubChem] It is no longer marketed in the United States, as it has been implicated in causing ventricular arrhythmias (i…
chr1	117104435	117109277	ATP1A1	Bretylium	Bretylium blocks the release of noradrenaline from the peripheral sympathetic nervous system, and is used in emergency medicine, cardiology, and other specialties for the acute management of ventricular tachycardia and ventricular fibrillation. The primary mode of action for bretylium is thought to be inhibition of voltage-gated K(+) channels. Recent evidence has shown that bretylium may also inh…
chr1	117104435	117109277	ATP1A1	Ciclopirox	Ciclopirox olamine (used in preparations called Batrafen, Loprox, Mycoster, Penlac and Stieprox) is a synthetic antifungal agent for topical dermatologic treatment of superficial mycoses. It is most useful against Tinea versicolor. [Wikipedia]
chr1	117104435	117109277	ATP1A1	Deslanoside	Deacetyllanatoside C. A cardiotonic glycoside from the leaves of Digitalis lanata. [PubChem]
chr1	117104435	117109277	ATP1A1	Diazoxide	A benzothiadiazine derivative that is a peripheral vasodilator used for hypertensive emergencies. It lacks diuretic effect, apparently because it lacks a sulfonamide group. [PubChem]
chr1	117104435	117109277	ATP1A1	Digitoxin	A cardiac glycoside sometimes used in place of digoxin. It has a longer half-life than digoxin; toxic effects, which are similar to those of digoxin, are longer lasting. (From Martindale, The Extra Pharmacopoeia, 30th ed, p665)
chr1	117104435	117109277	ATP1A1	Digoxin	A cardiotonic glycoside obtained mainly from Digitalis lanata; it consists of three sugars and the aglycone digoxigenin. Digoxin has positive inotropic and negative chronotropic activity. It is used to control ventricular rate in atrial fibrillation and in the management of congestive heart failure with atrial fibrillation. Its use in congestive heart failure and sinus rhythm is less certain. The…
chr1	117104435	117109277	ATP1A1	Etacrynic acid	A compound that inhibits symport of sodium, potassium, and chloride primarily in the ascending limb of Henle, but also in the proximal and distal tubules. This pharmacological action results in excretion of these ions, increased urinary output, and reduction in extracellular fluid. This compound has been classified as a loop or high ceiling diuretic.
chr1	117104435	117109277	ATP1A1	Hydroflumethiazide	A thiazide diuretic with actions and uses similar to those of hydrochlorothiazide. (From Martindale, The Extra Pharmacopoeia, 30th ed, p822)
chr1	117104435	117109277	ATP1A1	Ouabain	A cardioactive glycoside consisting of rhamnose and ouabagenin, obtained from the seeds of Strophanthus gratus and other plants of the Apocynaceae; used like digitalis. It is commonly used in cell biological studies as an inhibitor of the NA(+)-K(+)-exchanging ATPase.
chr1	117104435	117109277	ATP1A1	Potassium	Potassium is the major cation (positive ion) inside animal cells, while sodium is the major cation outside animal cells. The concentration differences of these charged particles causes a difference in electric potential between the inside and outside of cells, known as the membrane potential. The balance between potassium and sodium is maintained by ion pumps in the cell membrane. The cell membra…
chr1	117104435	117109277	ATP1A1	Trichlormethiazide	A thiazide diuretic with properties similar to those of hydrochlorothiazide. (From Martindale, The Extra Pharmacopoeia, 30th ed, p830)
chr1	117356852	117369689	CD2	Alefacept	Immunosuppressive dimeric fusion protein that consists of the extracellular CD2-binding portion of the human leukocyte function antigen-3 (LFA-3) linked to the Fc (hinge, CH2 and CH3 domains) portion of human IgG1. Produced by CHO cells, mW is 91.4 kD.
chr1	117547327	117550552	CD2	Alefacept	Immunosuppressive dimeric fusion protein that consists of the extracellular CD2-binding portion of the human leukocyte function antigen-3 (LFA-3) linked to the Fc (hinge, CH2 and CH3 domains) portion of human IgG1. Produced by CHO cells, mW is 91.4 kD.
chr1	117583613	117594171	CD2	Alefacept	Immunosuppressive dimeric fusion protein that consists of the extracellular CD2-binding portion of the human leukocyte function antigen-3 (LFA-3) linked to the Fc (hinge, CH2 and CH3 domains) portion of human IgG1. Produced by CHO cells, mW is 91.4 kD.			rs17613339	Monocyte percentage of white cells
chr1	117594172	117600461	ATP1A1	Acetyldigitoxin	Cardioactive derivative of lanatoside A or of digitoxin used for fast digitalization in congestive heart failure.			rs11464707, rs11580646, rs11581122, rs11587735, rs12409929, rs17613339, rs34039852, rs34754277, rs67224956, rs826415	Granulocyte percentage of myeloid white cells, High light scatter reticulocyte count, High light scatter reticulocyte percentage of red cells, Reticulocyte count, Reticulocyte fraction of red cells, Immature fraction of reticulocytes, Mean corpuscular hemoglobin, Mean corpuscular hemoglobin, Mean corpuscular volume, Mean corpuscular volume, Monocyte count, Monocyte percentage of white cells
chr1	117594172	117600461	CD2	Alefacept	Immunosuppressive dimeric fusion protein that consists of the extracellular CD2-binding portion of the human leukocyte function antigen-3 (LFA-3) linked to the Fc (hinge, CH2 and CH3 domains) portion of human IgG1. Produced by CHO cells, mW is 91.4 kD.			rs11464707, rs11580646, rs11581122, rs11587735, rs12409929, rs17613339, rs34039852, rs34754277, rs67224956, rs826415	Granulocyte percentage of myeloid white cells, High light scatter reticulocyte count, High light scatter reticulocyte percentage of red cells, Reticulocyte count, Reticulocyte fraction of red cells, Immature fraction of reticulocytes, Mean corpuscular hemoglobin, Mean corpuscular hemoglobin, Mean corpuscular volume, Mean corpuscular volume, Monocyte count, Monocyte percentage of white cells
chr1	117594172	117600461	ATP1A1	Almitrine	A respiratory stimulant that enhances respiration by acting as an agonist of peripheral chemoreceptors located on the carotid bodies. The drug increases arterial oxygen tension while decreasing arterial carbon dioxide tension in patients with chronic obstructive pulmonary disease. It may also prove useful in the treatment of nocturnal oxygen desaturation without impairing the quality of sleep. [P…			rs11464707, rs11580646, rs11581122, rs11587735, rs12409929, rs17613339, rs34039852, rs34754277, rs67224956, rs826415	Granulocyte percentage of myeloid white cells, High light scatter reticulocyte count, High light scatter reticulocyte percentage of red cells, Reticulocyte count, Reticulocyte fraction of red cells, Immature fraction of reticulocytes, Mean corpuscular hemoglobin, Mean corpuscular hemoglobin, Mean corpuscular volume, Mean corpuscular volume, Monocyte count, Monocyte percentage of white cells
chr1	117594172	117600461	ATP1A1	Bepridil	A long-acting, non selective, calcium channel blocker with significant anti-anginal activity. The drug produces significant coronary vasodilation and modest peripheral effects. It has antihypertensive and selective anti-arrhythmia activities and acts as a calmodulin antagonist. [PubChem] It is no longer marketed in the United States, as it has been implicated in causing ventricular arrhythmias (i…			rs11464707, rs11580646, rs11581122, rs11587735, rs12409929, rs17613339, rs34039852, rs34754277, rs67224956, rs826415	Granulocyte percentage of myeloid white cells, High light scatter reticulocyte count, High light scatter reticulocyte percentage of red cells, Reticulocyte count, Reticulocyte fraction of red cells, Immature fraction of reticulocytes, Mean corpuscular hemoglobin, Mean corpuscular hemoglobin, Mean corpuscular volume, Mean corpuscular volume, Monocyte count, Monocyte percentage of white cells
chr1	117594172	117600461	ATP1A1	Bretylium	Bretylium blocks the release of noradrenaline from the peripheral sympathetic nervous system, and is used in emergency medicine, cardiology, and other specialties for the acute management of ventricular tachycardia and ventricular fibrillation. The primary mode of action for bretylium is thought to be inhibition of voltage-gated K(+) channels. Recent evidence has shown that bretylium may also inh…			rs11464707, rs11580646, rs11581122, rs11587735, rs12409929, rs17613339, rs34039852, rs34754277, rs67224956, rs826415	Granulocyte percentage of myeloid white cells, High light scatter reticulocyte count, High light scatter reticulocyte percentage of red cells, Reticulocyte count, Reticulocyte fraction of red cells, Immature fraction of reticulocytes, Mean corpuscular hemoglobin, Mean corpuscular hemoglobin, Mean corpuscular volume, Mean corpuscular volume, Monocyte count, Monocyte percentage of white cells
chr1	117594172	117600461	ATP1A1	Ciclopirox	Ciclopirox olamine (used in preparations called Batrafen, Loprox, Mycoster, Penlac and Stieprox) is a synthetic antifungal agent for topical dermatologic treatment of superficial mycoses. It is most useful against Tinea versicolor. [Wikipedia]			rs11464707, rs11580646, rs11581122, rs11587735, rs12409929, rs17613339, rs34039852, rs34754277, rs67224956, rs826415	Granulocyte percentage of myeloid white cells, High light scatter reticulocyte count, High light scatter reticulocyte percentage of red cells, Reticulocyte count, Reticulocyte fraction of red cells, Immature fraction of reticulocytes, Mean corpuscular hemoglobin, Mean corpuscular hemoglobin, Mean corpuscular volume, Mean corpuscular volume, Monocyte count, Monocyte percentage of white cells
chr1	117594172	117600461	ATP1A1	Deslanoside	Deacetyllanatoside C. A cardiotonic glycoside from the leaves of Digitalis lanata. [PubChem]			rs11464707, rs11580646, rs11581122, rs11587735, rs12409929, rs17613339, rs34039852, rs34754277, rs67224956, rs826415	Granulocyte percentage of myeloid white cells, High light scatter reticulocyte count, High light scatter reticulocyte percentage of red cells, Reticulocyte count, Reticulocyte fraction of red cells, Immature fraction of reticulocytes, Mean corpuscular hemoglobin, Mean corpuscular hemoglobin, Mean corpuscular volume, Mean corpuscular volume, Monocyte count, Monocyte percentage of white cells
chr1	117594172	117600461	ATP1A1	Diazoxide	A benzothiadiazine derivative that is a peripheral vasodilator used for hypertensive emergencies. It lacks diuretic effect, apparently because it lacks a sulfonamide group. [PubChem]			rs11464707, rs11580646, rs11581122, rs11587735, rs12409929, rs17613339, rs34039852, rs34754277, rs67224956, rs826415	Granulocyte percentage of myeloid white cells, High light scatter reticulocyte count, High light scatter reticulocyte percentage of red cells, Reticulocyte count, Reticulocyte fraction of red cells, Immature fraction of reticulocytes, Mean corpuscular hemoglobin, Mean corpuscular hemoglobin, Mean corpuscular volume, Mean corpuscular volume, Monocyte count, Monocyte percentage of white cells
chr1	117594172	117600461	ATP1A1	Digitoxin	A cardiac glycoside sometimes used in place of digoxin. It has a longer half-life than digoxin; toxic effects, which are similar to those of digoxin, are longer lasting. (From Martindale, The Extra Pharmacopoeia, 30th ed, p665)			rs11464707, rs11580646, rs11581122, rs11587735, rs12409929, rs17613339, rs34039852, rs34754277, rs67224956, rs826415	Granulocyte percentage of myeloid white cells, High light scatter reticulocyte count, High light scatter reticulocyte percentage of red cells, Reticulocyte count, Reticulocyte fraction of red cells, Immature fraction of reticulocytes, Mean corpuscular hemoglobin, Mean corpuscular hemoglobin, Mean corpuscular volume, Mean corpuscular volume, Monocyte count, Monocyte percentage of white cells
chr1	117594172	117600461	ATP1A1	Digoxin	A cardiotonic glycoside obtained mainly from Digitalis lanata; it consists of three sugars and the aglycone digoxigenin. Digoxin has positive inotropic and negative chronotropic activity. It is used to control ventricular rate in atrial fibrillation and in the management of congestive heart failure with atrial fibrillation. Its use in congestive heart failure and sinus rhythm is less certain. The…			rs11464707, rs11580646, rs11581122, rs11587735, rs12409929, rs17613339, rs34039852, rs34754277, rs67224956, rs826415	Granulocyte percentage of myeloid white cells, High light scatter reticulocyte count, High light scatter reticulocyte percentage of red cells, Reticulocyte count, Reticulocyte fraction of red cells, Immature fraction of reticulocytes, Mean corpuscular hemoglobin, Mean corpuscular hemoglobin, Mean corpuscular volume, Mean corpuscular volume, Monocyte count, Monocyte percentage of white cells
chr1	117594172	117600461	ATP1A1	Etacrynic acid	A compound that inhibits symport of sodium, potassium, and chloride primarily in the ascending limb of Henle, but also in the proximal and distal tubules. This pharmacological action results in excretion of these ions, increased urinary output, and reduction in extracellular fluid. This compound has been classified as a loop or high ceiling diuretic.			rs11464707, rs11580646, rs11581122, rs11587735, rs12409929, rs17613339, rs34039852, rs34754277, rs67224956, rs826415	Granulocyte percentage of myeloid white cells, High light scatter reticulocyte count, High light scatter reticulocyte percentage of red cells, Reticulocyte count, Reticulocyte fraction of red cells, Immature fraction of reticulocytes, Mean corpuscular hemoglobin, Mean corpuscular hemoglobin, Mean corpuscular volume, Mean corpuscular volume, Monocyte count, Monocyte percentage of white cells
chr1	117594172	117600461	ATP1A1	Hydroflumethiazide	A thiazide diuretic with actions and uses similar to those of hydrochlorothiazide. (From Martindale, The Extra Pharmacopoeia, 30th ed, p822)			rs11464707, rs11580646, rs11581122, rs11587735, rs12409929, rs17613339, rs34039852, rs34754277, rs67224956, rs826415	Granulocyte percentage of myeloid white cells, High light scatter reticulocyte count, High light scatter reticulocyte percentage of red cells, Reticulocyte count, Reticulocyte fraction of red cells, Immature fraction of reticulocytes, Mean corpuscular hemoglobin, Mean corpuscular hemoglobin, Mean corpuscular volume, Mean corpuscular volume, Monocyte count, Monocyte percentage of white cells
chr1	117594172	117600461	ATP1A1	Ouabain	A cardioactive glycoside consisting of rhamnose and ouabagenin, obtained from the seeds of Strophanthus gratus and other plants of the Apocynaceae; used like digitalis. It is commonly used in cell biological studies as an inhibitor of the NA(+)-K(+)-exchanging ATPase.			rs11464707, rs11580646, rs11581122, rs11587735, rs12409929, rs17613339, rs34039852, rs34754277, rs67224956, rs826415	Granulocyte percentage of myeloid white cells, High light scatter reticulocyte count, High light scatter reticulocyte percentage of red cells, Reticulocyte count, Reticulocyte fraction of red cells, Immature fraction of reticulocytes, Mean corpuscular hemoglobin, Mean corpuscular hemoglobin, Mean corpuscular volume, Mean corpuscular volume, Monocyte count, Monocyte percentage of white cells
chr1	117594172	117600461	ATP1A1	Potassium	Potassium is the major cation (positive ion) inside animal cells, while sodium is the major cation outside animal cells. The concentration differences of these charged particles causes a difference in electric potential between the inside and outside of cells, known as the membrane potential. The balance between potassium and sodium is maintained by ion pumps in the cell membrane. The cell membra…			rs11464707, rs11580646, rs11581122, rs11587735, rs12409929, rs17613339, rs34039852, rs34754277, rs67224956, rs826415	Granulocyte percentage of myeloid white cells, High light scatter reticulocyte count, High light scatter reticulocyte percentage of red cells, Reticulocyte count, Reticulocyte fraction of red cells, Immature fraction of reticulocytes, Mean corpuscular hemoglobin, Mean corpuscular hemoglobin, Mean corpuscular volume, Mean corpuscular volume, Monocyte count, Monocyte percentage of white cells
chr1	117594172	117600461	ATP1A1	Trichlormethiazide	A thiazide diuretic with properties similar to those of hydrochlorothiazide. (From Martindale, The Extra Pharmacopoeia, 30th ed, p830)			rs11464707, rs11580646, rs11581122, rs11587735, rs12409929, rs17613339, rs34039852, rs34754277, rs67224956, rs826415	Granulocyte percentage of myeloid white cells, High light scatter reticulocyte count, High light scatter reticulocyte percentage of red cells, Reticulocyte count, Reticulocyte fraction of red cells, Immature fraction of reticulocytes, Mean corpuscular hemoglobin, Mean corpuscular hemoglobin, Mean corpuscular volume, Mean corpuscular volume, Monocyte count, Monocyte percentage of white cells
chr1	117600462	117602628	CD2	Alefacept	Immunosuppressive dimeric fusion protein that consists of the extracellular CD2-binding portion of the human leukocyte function antigen-3 (LFA-3) linked to the Fc (hinge, CH2 and CH3 domains) portion of human IgG1. Produced by CHO cells, mW is 91.4 kD.			rs11464707, rs11580646, rs11581122, rs11587735, rs12409929, rs34039852, rs34754277, rs67224956, rs826415	Granulocyte percentage of myeloid white cells, High light scatter reticulocyte count, High light scatter reticulocyte percentage of red cells, Reticulocyte count, Reticulocyte fraction of red cells, Immature fraction of reticulocytes, Mean corpuscular hemoglobin, Mean corpuscular hemoglobin, Mean corpuscular volume, Mean corpuscular volume, Monocyte count
chr1	117602664	117607113	ATP1A1	Acetyldigitoxin	Cardioactive derivative of lanatoside A or of digitoxin used for fast digitalization in congestive heart failure.			rs11464707, rs11580646, rs11581122, rs11587735, rs12409929, rs34039852, rs34754277, rs67224956, rs826415	Granulocyte percentage of myeloid white cells, High light scatter reticulocyte count, High light scatter reticulocyte percentage of red cells, Reticulocyte count, Reticulocyte fraction of red cells, Immature fraction of reticulocytes, Mean corpuscular hemoglobin, Mean corpuscular hemoglobin, Mean corpuscular volume, Mean corpuscular volume, Monocyte count
chr1	117602664	117607113	CD2	Alefacept	Immunosuppressive dimeric fusion protein that consists of the extracellular CD2-binding portion of the human leukocyte function antigen-3 (LFA-3) linked to the Fc (hinge, CH2 and CH3 domains) portion of human IgG1. Produced by CHO cells, mW is 91.4 kD.			rs11464707, rs11580646, rs11581122, rs11587735, rs12409929, rs34039852, rs34754277, rs67224956, rs826415	Granulocyte percentage of myeloid white cells, High light scatter reticulocyte count, High light scatter reticulocyte percentage of red cells, Reticulocyte count, Reticulocyte fraction of red cells, Immature fraction of reticulocytes, Mean corpuscular hemoglobin, Mean corpuscular hemoglobin, Mean corpuscular volume, Mean corpuscular volume, Monocyte count
chr1	117602664	117607113	ATP1A1	Almitrine	A respiratory stimulant that enhances respiration by acting as an agonist of peripheral chemoreceptors located on the carotid bodies. The drug increases arterial oxygen tension while decreasing arterial carbon dioxide tension in patients with chronic obstructive pulmonary disease. It may also prove useful in the treatment of nocturnal oxygen desaturation without impairing the quality of sleep. [P…			rs11464707, rs11580646, rs11581122, rs11587735, rs12409929, rs34039852, rs34754277, rs67224956, rs826415	Granulocyte percentage of myeloid white cells, High light scatter reticulocyte count, High light scatter reticulocyte percentage of red cells, Reticulocyte count, Reticulocyte fraction of red cells, Immature fraction of reticulocytes, Mean corpuscular hemoglobin, Mean corpuscular hemoglobin, Mean corpuscular volume, Mean corpuscular volume, Monocyte count
chr1	117602664	117607113	ATP1A1	Bepridil	A long-acting, non selective, calcium channel blocker with significant anti-anginal activity. The drug produces significant coronary vasodilation and modest peripheral effects. It has antihypertensive and selective anti-arrhythmia activities and acts as a calmodulin antagonist. [PubChem] It is no longer marketed in the United States, as it has been implicated in causing ventricular arrhythmias (i…			rs11464707, rs11580646, rs11581122, rs11587735, rs12409929, rs34039852, rs34754277, rs67224956, rs826415	Granulocyte percentage of myeloid white cells, High light scatter reticulocyte count, High light scatter reticulocyte percentage of red cells, Reticulocyte count, Reticulocyte fraction of red cells, Immature fraction of reticulocytes, Mean corpuscular hemoglobin, Mean corpuscular hemoglobin, Mean corpuscular volume, Mean corpuscular volume, Monocyte count
chr1	117602664	117607113	ATP1A1	Bretylium	Bretylium blocks the release of noradrenaline from the peripheral sympathetic nervous system, and is used in emergency medicine, cardiology, and other specialties for the acute management of ventricular tachycardia and ventricular fibrillation. The primary mode of action for bretylium is thought to be inhibition of voltage-gated K(+) channels. Recent evidence has shown that bretylium may also inh…			rs11464707, rs11580646, rs11581122, rs11587735, rs12409929, rs34039852, rs34754277, rs67224956, rs826415	Granulocyte percentage of myeloid white cells, High light scatter reticulocyte count, High light scatter reticulocyte percentage of red cells, Reticulocyte count, Reticulocyte fraction of red cells, Immature fraction of reticulocytes, Mean corpuscular hemoglobin, Mean corpuscular hemoglobin, Mean corpuscular volume, Mean corpuscular volume, Monocyte count
chr1	117602664	117607113	ATP1A1	Ciclopirox	Ciclopirox olamine (used in preparations called Batrafen, Loprox, Mycoster, Penlac and Stieprox) is a synthetic antifungal agent for topical dermatologic treatment of superficial mycoses. It is most useful against Tinea versicolor. [Wikipedia]			rs11464707, rs11580646, rs11581122, rs11587735, rs12409929, rs34039852, rs34754277, rs67224956, rs826415	Granulocyte percentage of myeloid white cells, High light scatter reticulocyte count, High light scatter reticulocyte percentage of red cells, Reticulocyte count, Reticulocyte fraction of red cells, Immature fraction of reticulocytes, Mean corpuscular hemoglobin, Mean corpuscular hemoglobin, Mean corpuscular volume, Mean corpuscular volume, Monocyte count
chr1	117602664	117607113	ATP1A1	Deslanoside	Deacetyllanatoside C. A cardiotonic glycoside from the leaves of Digitalis lanata. [PubChem]			rs11464707, rs11580646, rs11581122, rs11587735, rs12409929, rs34039852, rs34754277, rs67224956, rs826415	Granulocyte percentage of myeloid white cells, High light scatter reticulocyte count, High light scatter reticulocyte percentage of red cells, Reticulocyte count, Reticulocyte fraction of red cells, Immature fraction of reticulocytes, Mean corpuscular hemoglobin, Mean corpuscular hemoglobin, Mean corpuscular volume, Mean corpuscular volume, Monocyte count
chr1	117602664	117607113	ATP1A1	Diazoxide	A benzothiadiazine derivative that is a peripheral vasodilator used for hypertensive emergencies. It lacks diuretic effect, apparently because it lacks a sulfonamide group. [PubChem]			rs11464707, rs11580646, rs11581122, rs11587735, rs12409929, rs34039852, rs34754277, rs67224956, rs826415	Granulocyte percentage of myeloid white cells, High light scatter reticulocyte count, High light scatter reticulocyte percentage of red cells, Reticulocyte count, Reticulocyte fraction of red cells, Immature fraction of reticulocytes, Mean corpuscular hemoglobin, Mean corpuscular hemoglobin, Mean corpuscular volume, Mean corpuscular volume, Monocyte count
chr1	117602664	117607113	ATP1A1	Digitoxin	A cardiac glycoside sometimes used in place of digoxin. It has a longer half-life than digoxin; toxic effects, which are similar to those of digoxin, are longer lasting. (From Martindale, The Extra Pharmacopoeia, 30th ed, p665)			rs11464707, rs11580646, rs11581122, rs11587735, rs12409929, rs34039852, rs34754277, rs67224956, rs826415	Granulocyte percentage of myeloid white cells, High light scatter reticulocyte count, High light scatter reticulocyte percentage of red cells, Reticulocyte count, Reticulocyte fraction of red cells, Immature fraction of reticulocytes, Mean corpuscular hemoglobin, Mean corpuscular hemoglobin, Mean corpuscular volume, Mean corpuscular volume, Monocyte count
chr1	117602664	117607113	ATP1A1	Digoxin	A cardiotonic glycoside obtained mainly from Digitalis lanata; it consists of three sugars and the aglycone digoxigenin. Digoxin has positive inotropic and negative chronotropic activity. It is used to control ventricular rate in atrial fibrillation and in the management of congestive heart failure with atrial fibrillation. Its use in congestive heart failure and sinus rhythm is less certain. The…			rs11464707, rs11580646, rs11581122, rs11587735, rs12409929, rs34039852, rs34754277, rs67224956, rs826415	Granulocyte percentage of myeloid white cells, High light scatter reticulocyte count, High light scatter reticulocyte percentage of red cells, Reticulocyte count, Reticulocyte fraction of red cells, Immature fraction of reticulocytes, Mean corpuscular hemoglobin, Mean corpuscular hemoglobin, Mean corpuscular volume, Mean corpuscular volume, Monocyte count
chr1	117602664	117607113	ATP1A1	Etacrynic acid	A compound that inhibits symport of sodium, potassium, and chloride primarily in the ascending limb of Henle, but also in the proximal and distal tubules. This pharmacological action results in excretion of these ions, increased urinary output, and reduction in extracellular fluid. This compound has been classified as a loop or high ceiling diuretic.			rs11464707, rs11580646, rs11581122, rs11587735, rs12409929, rs34039852, rs34754277, rs67224956, rs826415	Granulocyte percentage of myeloid white cells, High light scatter reticulocyte count, High light scatter reticulocyte percentage of red cells, Reticulocyte count, Reticulocyte fraction of red cells, Immature fraction of reticulocytes, Mean corpuscular hemoglobin, Mean corpuscular hemoglobin, Mean corpuscular volume, Mean corpuscular volume, Monocyte count
chr1	117602664	117607113	ATP1A1	Hydroflumethiazide	A thiazide diuretic with actions and uses similar to those of hydrochlorothiazide. (From Martindale, The Extra Pharmacopoeia, 30th ed, p822)			rs11464707, rs11580646, rs11581122, rs11587735, rs12409929, rs34039852, rs34754277, rs67224956, rs826415	Granulocyte percentage of myeloid white cells, High light scatter reticulocyte count, High light scatter reticulocyte percentage of red cells, Reticulocyte count, Reticulocyte fraction of red cells, Immature fraction of reticulocytes, Mean corpuscular hemoglobin, Mean corpuscular hemoglobin, Mean corpuscular volume, Mean corpuscular volume, Monocyte count
chr1	117602664	117607113	ATP1A1	Ouabain	A cardioactive glycoside consisting of rhamnose and ouabagenin, obtained from the seeds of Strophanthus gratus and other plants of the Apocynaceae; used like digitalis. It is commonly used in cell biological studies as an inhibitor of the NA(+)-K(+)-exchanging ATPase.			rs11464707, rs11580646, rs11581122, rs11587735, rs12409929, rs34039852, rs34754277, rs67224956, rs826415	Granulocyte percentage of myeloid white cells, High light scatter reticulocyte count, High light scatter reticulocyte percentage of red cells, Reticulocyte count, Reticulocyte fraction of red cells, Immature fraction of reticulocytes, Mean corpuscular hemoglobin, Mean corpuscular hemoglobin, Mean corpuscular volume, Mean corpuscular volume, Monocyte count
chr1	117602664	117607113	ATP1A1	Potassium	Potassium is the major cation (positive ion) inside animal cells, while sodium is the major cation outside animal cells. The concentration differences of these charged particles causes a difference in electric potential between the inside and outside of cells, known as the membrane potential. The balance between potassium and sodium is maintained by ion pumps in the cell membrane. The cell membra…			rs11464707, rs11580646, rs11581122, rs11587735, rs12409929, rs34039852, rs34754277, rs67224956, rs826415	Granulocyte percentage of myeloid white cells, High light scatter reticulocyte count, High light scatter reticulocyte percentage of red cells, Reticulocyte count, Reticulocyte fraction of red cells, Immature fraction of reticulocytes, Mean corpuscular hemoglobin, Mean corpuscular hemoglobin, Mean corpuscular volume, Mean corpuscular volume, Monocyte count
chr1	117602664	117607113	ATP1A1	Trichlormethiazide	A thiazide diuretic with properties similar to those of hydrochlorothiazide. (From Martindale, The Extra Pharmacopoeia, 30th ed, p830)			rs11464707, rs11580646, rs11581122, rs11587735, rs12409929, rs34039852, rs34754277, rs67224956, rs826415	Granulocyte percentage of myeloid white cells, High light scatter reticulocyte count, High light scatter reticulocyte percentage of red cells, Reticulocyte count, Reticulocyte fraction of red cells, Immature fraction of reticulocytes, Mean corpuscular hemoglobin, Mean corpuscular hemoglobin, Mean corpuscular volume, Mean corpuscular volume, Monocyte count
chr1	117609860	117616219	ATP1A1	Acetyldigitoxin	Cardioactive derivative of lanatoside A or of digitoxin used for fast digitalization in congestive heart failure.			rs11464707, rs11580646, rs11581122, rs11587735, rs12409929, rs143811622, rs34039852, rs34754277, rs67224956, rs826415	Granulocyte percentage of myeloid white cells, High light scatter reticulocyte count, High light scatter reticulocyte percentage of red cells, Reticulocyte count, Reticulocyte fraction of red cells, Immature fraction of reticulocytes, Mean corpuscular hemoglobin, Mean corpuscular hemoglobin, Mean corpuscular volume, Mean corpuscular volume, Monocyte count, Platelet distribution width
chr1	117609860	117616219	ATP1A1	Almitrine	A respiratory stimulant that enhances respiration by acting as an agonist of peripheral chemoreceptors located on the carotid bodies. The drug increases arterial oxygen tension while decreasing arterial carbon dioxide tension in patients with chronic obstructive pulmonary disease. It may also prove useful in the treatment of nocturnal oxygen desaturation without impairing the quality of sleep. [P…			rs11464707, rs11580646, rs11581122, rs11587735, rs12409929, rs143811622, rs34039852, rs34754277, rs67224956, rs826415	Granulocyte percentage of myeloid white cells, High light scatter reticulocyte count, High light scatter reticulocyte percentage of red cells, Reticulocyte count, Reticulocyte fraction of red cells, Immature fraction of reticulocytes, Mean corpuscular hemoglobin, Mean corpuscular hemoglobin, Mean corpuscular volume, Mean corpuscular volume, Monocyte count, Platelet distribution width
chr1	117609860	117616219	ATP1A1	Bepridil	A long-acting, non selective, calcium channel blocker with significant anti-anginal activity. The drug produces significant coronary vasodilation and modest peripheral effects. It has antihypertensive and selective anti-arrhythmia activities and acts as a calmodulin antagonist. [PubChem] It is no longer marketed in the United States, as it has been implicated in causing ventricular arrhythmias (i…			rs11464707, rs11580646, rs11581122, rs11587735, rs12409929, rs143811622, rs34039852, rs34754277, rs67224956, rs826415	Granulocyte percentage of myeloid white cells, High light scatter reticulocyte count, High light scatter reticulocyte percentage of red cells, Reticulocyte count, Reticulocyte fraction of red cells, Immature fraction of reticulocytes, Mean corpuscular hemoglobin, Mean corpuscular hemoglobin, Mean corpuscular volume, Mean corpuscular volume, Monocyte count, Platelet distribution width
chr1	117609860	117616219	ATP1A1	Bretylium	Bretylium blocks the release of noradrenaline from the peripheral sympathetic nervous system, and is used in emergency medicine, cardiology, and other specialties for the acute management of ventricular tachycardia and ventricular fibrillation. The primary mode of action for bretylium is thought to be inhibition of voltage-gated K(+) channels. Recent evidence has shown that bretylium may also inh…			rs11464707, rs11580646, rs11581122, rs11587735, rs12409929, rs143811622, rs34039852, rs34754277, rs67224956, rs826415	Granulocyte percentage of myeloid white cells, High light scatter reticulocyte count, High light scatter reticulocyte percentage of red cells, Reticulocyte count, Reticulocyte fraction of red cells, Immature fraction of reticulocytes, Mean corpuscular hemoglobin, Mean corpuscular hemoglobin, Mean corpuscular volume, Mean corpuscular volume, Monocyte count, Platelet distribution width
chr1	117609860	117616219	ATP1A1	Ciclopirox	Ciclopirox olamine (used in preparations called Batrafen, Loprox, Mycoster, Penlac and Stieprox) is a synthetic antifungal agent for topical dermatologic treatment of superficial mycoses. It is most useful against Tinea versicolor. [Wikipedia]			rs11464707, rs11580646, rs11581122, rs11587735, rs12409929, rs143811622, rs34039852, rs34754277, rs67224956, rs826415	Granulocyte percentage of myeloid white cells, High light scatter reticulocyte count, High light scatter reticulocyte percentage of red cells, Reticulocyte count, Reticulocyte fraction of red cells, Immature fraction of reticulocytes, Mean corpuscular hemoglobin, Mean corpuscular hemoglobin, Mean corpuscular volume, Mean corpuscular volume, Monocyte count, Platelet distribution width
chr1	117609860	117616219	ATP1A1	Deslanoside	Deacetyllanatoside C. A cardiotonic glycoside from the leaves of Digitalis lanata. [PubChem]			rs11464707, rs11580646, rs11581122, rs11587735, rs12409929, rs143811622, rs34039852, rs34754277, rs67224956, rs826415	Granulocyte percentage of myeloid white cells, High light scatter reticulocyte count, High light scatter reticulocyte percentage of red cells, Reticulocyte count, Reticulocyte fraction of red cells, Immature fraction of reticulocytes, Mean corpuscular hemoglobin, Mean corpuscular hemoglobin, Mean corpuscular volume, Mean corpuscular volume, Monocyte count, Platelet distribution width
chr1	117609860	117616219	ATP1A1	Diazoxide	A benzothiadiazine derivative that is a peripheral vasodilator used for hypertensive emergencies. It lacks diuretic effect, apparently because it lacks a sulfonamide group. [PubChem]			rs11464707, rs11580646, rs11581122, rs11587735, rs12409929, rs143811622, rs34039852, rs34754277, rs67224956, rs826415	Granulocyte percentage of myeloid white cells, High light scatter reticulocyte count, High light scatter reticulocyte percentage of red cells, Reticulocyte count, Reticulocyte fraction of red cells, Immature fraction of reticulocytes, Mean corpuscular hemoglobin, Mean corpuscular hemoglobin, Mean corpuscular volume, Mean corpuscular volume, Monocyte count, Platelet distribution width
chr1	117609860	117616219	ATP1A1	Digitoxin	A cardiac glycoside sometimes used in place of digoxin. It has a longer half-life than digoxin; toxic effects, which are similar to those of digoxin, are longer lasting. (From Martindale, The Extra Pharmacopoeia, 30th ed, p665)			rs11464707, rs11580646, rs11581122, rs11587735, rs12409929, rs143811622, rs34039852, rs34754277, rs67224956, rs826415	Granulocyte percentage of myeloid white cells, High light scatter reticulocyte count, High light scatter reticulocyte percentage of red cells, Reticulocyte count, Reticulocyte fraction of red cells, Immature fraction of reticulocytes, Mean corpuscular hemoglobin, Mean corpuscular hemoglobin, Mean corpuscular volume, Mean corpuscular volume, Monocyte count, Platelet distribution width
chr1	117609860	117616219	ATP1A1	Digoxin	A cardiotonic glycoside obtained mainly from Digitalis lanata; it consists of three sugars and the aglycone digoxigenin. Digoxin has positive inotropic and negative chronotropic activity. It is used to control ventricular rate in atrial fibrillation and in the management of congestive heart failure with atrial fibrillation. Its use in congestive heart failure and sinus rhythm is less certain. The…			rs11464707, rs11580646, rs11581122, rs11587735, rs12409929, rs143811622, rs34039852, rs34754277, rs67224956, rs826415	Granulocyte percentage of myeloid white cells, High light scatter reticulocyte count, High light scatter reticulocyte percentage of red cells, Reticulocyte count, Reticulocyte fraction of red cells, Immature fraction of reticulocytes, Mean corpuscular hemoglobin, Mean corpuscular hemoglobin, Mean corpuscular volume, Mean corpuscular volume, Monocyte count, Platelet distribution width
chr1	117609860	117616219	ATP1A1	Etacrynic acid	A compound that inhibits symport of sodium, potassium, and chloride primarily in the ascending limb of Henle, but also in the proximal and distal tubules. This pharmacological action results in excretion of these ions, increased urinary output, and reduction in extracellular fluid. This compound has been classified as a loop or high ceiling diuretic.			rs11464707, rs11580646, rs11581122, rs11587735, rs12409929, rs143811622, rs34039852, rs34754277, rs67224956, rs826415	Granulocyte percentage of myeloid white cells, High light scatter reticulocyte count, High light scatter reticulocyte percentage of red cells, Reticulocyte count, Reticulocyte fraction of red cells, Immature fraction of reticulocytes, Mean corpuscular hemoglobin, Mean corpuscular hemoglobin, Mean corpuscular volume, Mean corpuscular volume, Monocyte count, Platelet distribution width
chr1	117609860	117616219	ATP1A1	Hydroflumethiazide	A thiazide diuretic with actions and uses similar to those of hydrochlorothiazide. (From Martindale, The Extra Pharmacopoeia, 30th ed, p822)			rs11464707, rs11580646, rs11581122, rs11587735, rs12409929, rs143811622, rs34039852, rs34754277, rs67224956, rs826415	Granulocyte percentage of myeloid white cells, High light scatter reticulocyte count, High light scatter reticulocyte percentage of red cells, Reticulocyte count, Reticulocyte fraction of red cells, Immature fraction of reticulocytes, Mean corpuscular hemoglobin, Mean corpuscular hemoglobin, Mean corpuscular volume, Mean corpuscular volume, Monocyte count, Platelet distribution width
chr1	117609860	117616219	ATP1A1	Ouabain	A cardioactive glycoside consisting of rhamnose and ouabagenin, obtained from the seeds of Strophanthus gratus and other plants of the Apocynaceae; used like digitalis. It is commonly used in cell biological studies as an inhibitor of the NA(+)-K(+)-exchanging ATPase.			rs11464707, rs11580646, rs11581122, rs11587735, rs12409929, rs143811622, rs34039852, rs34754277, rs67224956, rs826415	Granulocyte percentage of myeloid white cells, High light scatter reticulocyte count, High light scatter reticulocyte percentage of red cells, Reticulocyte count, Reticulocyte fraction of red cells, Immature fraction of reticulocytes, Mean corpuscular hemoglobin, Mean corpuscular hemoglobin, Mean corpuscular volume, Mean corpuscular volume, Monocyte count, Platelet distribution width
chr1	117609860	117616219	ATP1A1	Potassium	Potassium is the major cation (positive ion) inside animal cells, while sodium is the major cation outside animal cells. The concentration differences of these charged particles causes a difference in electric potential between the inside and outside of cells, known as the membrane potential. The balance between potassium and sodium is maintained by ion pumps in the cell membrane. The cell membra…			rs11464707, rs11580646, rs11581122, rs11587735, rs12409929, rs143811622, rs34039852, rs34754277, rs67224956, rs826415	Granulocyte percentage of myeloid white cells, High light scatter reticulocyte count, High light scatter reticulocyte percentage of red cells, Reticulocyte count, Reticulocyte fraction of red cells, Immature fraction of reticulocytes, Mean corpuscular hemoglobin, Mean corpuscular hemoglobin, Mean corpuscular volume, Mean corpuscular volume, Monocyte count, Platelet distribution width
chr1	117609860	117616219	ATP1A1	Trichlormethiazide	A thiazide diuretic with properties similar to those of hydrochlorothiazide. (From Martindale, The Extra Pharmacopoeia, 30th ed, p830)			rs11464707, rs11580646, rs11581122, rs11587735, rs12409929, rs143811622, rs34039852, rs34754277, rs67224956, rs826415	Granulocyte percentage of myeloid white cells, High light scatter reticulocyte count, High light scatter reticulocyte percentage of red cells, Reticulocyte count, Reticulocyte fraction of red cells, Immature fraction of reticulocytes, Mean corpuscular hemoglobin, Mean corpuscular hemoglobin, Mean corpuscular volume, Mean corpuscular volume, Monocyte count, Platelet distribution width
chr1	117662394	117665616	CD2	Alefacept	Immunosuppressive dimeric fusion protein that consists of the extracellular CD2-binding portion of the human leukocyte function antigen-3 (LFA-3) linked to the Fc (hinge, CH2 and CH3 domains) portion of human IgG1. Produced by CHO cells, mW is 91.4 kD.			rs7529522	Breast cancer
chr1	153893802	153902760	S100A13	Amlexanox	Amlexanox is an antiallergic drug, clinically effective for atopic diseases, especially allergic asthma and rhinitis. Amlexanox as a topical paste is a well tolerated treatment of recurrent aphthous ulcers. Recurrent aphthous ulcer (RAU) is the most prevalent oral mucosal disease in humans, estimated to affect between 5% and 50% of the general population.			rs10908557, rs11264567, rs11264736, rs2252508, rs4845586, rs7414227, rs7554469, rs9426935	Age at first birth, Blood protein levels, Empathy quotient, Lentiform nucleus volume, Life satisfaction
chr1	153893802	153902760	S100A13	Calcium	Calcium plays a vital role in the anatomy, physiology and biochemistry of organisms and of the cell, particularly in signal transduction pathways. The skeleton acts as a major mineral storage site for the element and releases Ca2+ ions into the bloodstream under controlled conditions. Circulating calcium is either in the free, ionized form or bound to blood proteins such as serum albumin. Althoug…			rs10908557, rs11264567, rs11264736, rs2252508, rs4845586, rs7414227, rs7554469, rs9426935	Age at first birth, Blood protein levels, Empathy quotient, Lentiform nucleus volume, Life satisfaction
chr1	153893802	153902760	S100A13	Calcium Chloride	Calcium chloride is an ionic compound of calcium and chlorine. It is highly soluble in water and it is deliquescent. It is a salt that is solid at room temperature, and it behaves as a typical ionic halide. It has several common applications such as brine for refrigeration plants, ice and dust control on roads, and in cement. It can be produced directly from limestone, but large amounts are also …			rs10908557, rs11264567, rs11264736, rs2252508, rs4845586, rs7414227, rs7554469, rs9426935	Age at first birth, Blood protein levels, Empathy quotient, Lentiform nucleus volume, Life satisfaction
chr1	153893802	153902760	S100A13	Calcium Citrate	Calcium citrate is a salt typically used as a source of calcium in a variety of over the counter supplements.			rs10908557, rs11264567, rs11264736, rs2252508, rs4845586, rs7414227, rs7554469, rs9426935	Age at first birth, Blood protein levels, Empathy quotient, Lentiform nucleus volume, Life satisfaction
chr1	153893802	153902760	S100A13	Calcium Phosphate	Calcium phosphate is typically available as an over the counter supplement, antacid, or as an added ingredient in some toothpastes [FDA Label] [L851].			rs10908557, rs11264567, rs11264736, rs2252508, rs4845586, rs7414227, rs7554469, rs9426935	Age at first birth, Blood protein levels, Empathy quotient, Lentiform nucleus volume, Life satisfaction
chr1	153893802	153902760	S100A13	Olopatadine	Used to treat allergic conjunctivitis (itching eyes), olopatadine inhibits the release of histamine from mast cells. It is a relatively selective histamine H1 antagonist that inhibits the in vivo and in vitro type 1 immediate hypersensitivity reaction including inhibition of histamine induced effects on human conjunctival epithelial cells.			rs10908557, rs11264567, rs11264736, rs2252508, rs4845586, rs7414227, rs7554469, rs9426935	Age at first birth, Blood protein levels, Empathy quotient, Lentiform nucleus volume, Life satisfaction
chr1	153912426	153917400	S100A13	Amlexanox	Amlexanox is an antiallergic drug, clinically effective for atopic diseases, especially allergic asthma and rhinitis. Amlexanox as a topical paste is a well tolerated treatment of recurrent aphthous ulcers. Recurrent aphthous ulcer (RAU) is the most prevalent oral mucosal disease in humans, estimated to affect between 5% and 50% of the general population.			rs10908557, rs11264567	Age at first birth, Empathy quotient
chr1	153912426	153917400	S100A13	Calcium	Calcium plays a vital role in the anatomy, physiology and biochemistry of organisms and of the cell, particularly in signal transduction pathways. The skeleton acts as a major mineral storage site for the element and releases Ca2+ ions into the bloodstream under controlled conditions. Circulating calcium is either in the free, ionized form or bound to blood proteins such as serum albumin. Althoug…			rs10908557, rs11264567	Age at first birth, Empathy quotient
chr1	153912426	153917400	S100A13	Calcium Chloride	Calcium chloride is an ionic compound of calcium and chlorine. It is highly soluble in water and it is deliquescent. It is a salt that is solid at room temperature, and it behaves as a typical ionic halide. It has several common applications such as brine for refrigeration plants, ice and dust control on roads, and in cement. It can be produced directly from limestone, but large amounts are also …			rs10908557, rs11264567	Age at first birth, Empathy quotient
chr1	153912426	153917400	S100A13	Calcium Citrate	Calcium citrate is a salt typically used as a source of calcium in a variety of over the counter supplements.			rs10908557, rs11264567	Age at first birth, Empathy quotient
chr1	153912426	153917400	S100A13	Calcium Phosphate	Calcium phosphate is typically available as an over the counter supplement, antacid, or as an added ingredient in some toothpastes [FDA Label] [L851].			rs10908557, rs11264567	Age at first birth, Empathy quotient
chr1	153912426	153917400	S100A13	Olopatadine	Used to treat allergic conjunctivitis (itching eyes), olopatadine inhibits the release of histamine from mast cells. It is a relatively selective histamine H1 antagonist that inhibits the in vivo and in vitro type 1 immediate hypersensitivity reaction including inhibition of histamine induced effects on human conjunctival epithelial cells.			rs10908557, rs11264567	Age at first birth, Empathy quotient
chr1	153917401	153921883	S100A13	Amlexanox	Amlexanox is an antiallergic drug, clinically effective for atopic diseases, especially allergic asthma and rhinitis. Amlexanox as a topical paste is a well tolerated treatment of recurrent aphthous ulcers. Recurrent aphthous ulcer (RAU) is the most prevalent oral mucosal disease in humans, estimated to affect between 5% and 50% of the general population.			rs10908557, rs11264567, rs2252508, rs7414227, rs7554469, rs9426935	Age at first birth, Empathy quotient, Lentiform nucleus volume, Life satisfaction
chr1	153917401	153921883	S100A13	Calcium	Calcium plays a vital role in the anatomy, physiology and biochemistry of organisms and of the cell, particularly in signal transduction pathways. The skeleton acts as a major mineral storage site for the element and releases Ca2+ ions into the bloodstream under controlled conditions. Circulating calcium is either in the free, ionized form or bound to blood proteins such as serum albumin. Althoug…			rs10908557, rs11264567, rs2252508, rs7414227, rs7554469, rs9426935	Age at first birth, Empathy quotient, Lentiform nucleus volume, Life satisfaction
chr1	153917401	153921883	S100A13	Calcium Chloride	Calcium chloride is an ionic compound of calcium and chlorine. It is highly soluble in water and it is deliquescent. It is a salt that is solid at room temperature, and it behaves as a typical ionic halide. It has several common applications such as brine for refrigeration plants, ice and dust control on roads, and in cement. It can be produced directly from limestone, but large amounts are also …			rs10908557, rs11264567, rs2252508, rs7414227, rs7554469, rs9426935	Age at first birth, Empathy quotient, Lentiform nucleus volume, Life satisfaction
chr1	153917401	153921883	S100A13	Calcium Citrate	Calcium citrate is a salt typically used as a source of calcium in a variety of over the counter supplements.			rs10908557, rs11264567, rs2252508, rs7414227, rs7554469, rs9426935	Age at first birth, Empathy quotient, Lentiform nucleus volume, Life satisfaction
chr1	153917401	153921883	S100A13	Calcium Phosphate	Calcium phosphate is typically available as an over the counter supplement, antacid, or as an added ingredient in some toothpastes [FDA Label] [L851].			rs10908557, rs11264567, rs2252508, rs7414227, rs7554469, rs9426935	Age at first birth, Empathy quotient, Lentiform nucleus volume, Life satisfaction
chr1	153917401	153921883	S100A13	Olopatadine	Used to treat allergic conjunctivitis (itching eyes), olopatadine inhibits the release of histamine from mast cells. It is a relatively selective histamine H1 antagonist that inhibits the in vivo and in vitro type 1 immediate hypersensitivity reaction including inhibition of histamine induced effects on human conjunctival epithelial cells.			rs10908557, rs11264567, rs2252508, rs7414227, rs7554469, rs9426935	Age at first birth, Empathy quotient, Lentiform nucleus volume, Life satisfaction
chr1	153923538	153935288	S100A13	Amlexanox	Amlexanox is an antiallergic drug, clinically effective for atopic diseases, especially allergic asthma and rhinitis. Amlexanox as a topical paste is a well tolerated treatment of recurrent aphthous ulcers. Recurrent aphthous ulcer (RAU) is the most prevalent oral mucosal disease in humans, estimated to affect between 5% and 50% of the general population.			rs10908557, rs11264567, rs11264736, rs2252508, rs4845586, rs7414227, rs7554469, rs9426935	Age at first birth, Blood protein levels, Empathy quotient, Lentiform nucleus volume, Life satisfaction
chr1	153923538	153935288	S100A13	Calcium	Calcium plays a vital role in the anatomy, physiology and biochemistry of organisms and of the cell, particularly in signal transduction pathways. The skeleton acts as a major mineral storage site for the element and releases Ca2+ ions into the bloodstream under controlled conditions. Circulating calcium is either in the free, ionized form or bound to blood proteins such as serum albumin. Althoug…			rs10908557, rs11264567, rs11264736, rs2252508, rs4845586, rs7414227, rs7554469, rs9426935	Age at first birth, Blood protein levels, Empathy quotient, Lentiform nucleus volume, Life satisfaction
chr1	153923538	153935288	S100A13	Calcium Chloride	Calcium chloride is an ionic compound of calcium and chlorine. It is highly soluble in water and it is deliquescent. It is a salt that is solid at room temperature, and it behaves as a typical ionic halide. It has several common applications such as brine for refrigeration plants, ice and dust control on roads, and in cement. It can be produced directly from limestone, but large amounts are also …			rs10908557, rs11264567, rs11264736, rs2252508, rs4845586, rs7414227, rs7554469, rs9426935	Age at first birth, Blood protein levels, Empathy quotient, Lentiform nucleus volume, Life satisfaction
chr1	153923538	153935288	S100A13	Calcium Citrate	Calcium citrate is a salt typically used as a source of calcium in a variety of over the counter supplements.			rs10908557, rs11264567, rs11264736, rs2252508, rs4845586, rs7414227, rs7554469, rs9426935	Age at first birth, Blood protein levels, Empathy quotient, Lentiform nucleus volume, Life satisfaction
chr1	153923538	153935288	S100A13	Calcium Phosphate	Calcium phosphate is typically available as an over the counter supplement, antacid, or as an added ingredient in some toothpastes [FDA Label] [L851].			rs10908557, rs11264567, rs11264736, rs2252508, rs4845586, rs7414227, rs7554469, rs9426935	Age at first birth, Blood protein levels, Empathy quotient, Lentiform nucleus volume, Life satisfaction
chr1	153923538	153935288	S100A13	Olopatadine	Used to treat allergic conjunctivitis (itching eyes), olopatadine inhibits the release of histamine from mast cells. It is a relatively selective histamine H1 antagonist that inhibits the in vivo and in vitro type 1 immediate hypersensitivity reaction including inhibition of histamine induced effects on human conjunctival epithelial cells.			rs10908557, rs11264567, rs11264736, rs2252508, rs4845586, rs7414227, rs7554469, rs9426935	Age at first birth, Blood protein levels, Empathy quotient, Lentiform nucleus volume, Life satisfaction
chr1	153935289	153936970	S100A13	Amlexanox	Amlexanox is an antiallergic drug, clinically effective for atopic diseases, especially allergic asthma and rhinitis. Amlexanox as a topical paste is a well tolerated treatment of recurrent aphthous ulcers. Recurrent aphthous ulcer (RAU) is the most prevalent oral mucosal disease in humans, estimated to affect between 5% and 50% of the general population.			rs10908557, rs11264567	Age at first birth, Empathy quotient
chr1	153935289	153936970	S100A13	Calcium	Calcium plays a vital role in the anatomy, physiology and biochemistry of organisms and of the cell, particularly in signal transduction pathways. The skeleton acts as a major mineral storage site for the element and releases Ca2+ ions into the bloodstream under controlled conditions. Circulating calcium is either in the free, ionized form or bound to blood proteins such as serum albumin. Althoug…			rs10908557, rs11264567	Age at first birth, Empathy quotient
chr1	153935289	153936970	S100A13	Calcium Chloride	Calcium chloride is an ionic compound of calcium and chlorine. It is highly soluble in water and it is deliquescent. It is a salt that is solid at room temperature, and it behaves as a typical ionic halide. It has several common applications such as brine for refrigeration plants, ice and dust control on roads, and in cement. It can be produced directly from limestone, but large amounts are also …			rs10908557, rs11264567	Age at first birth, Empathy quotient
chr1	153935289	153936970	S100A13	Calcium Citrate	Calcium citrate is a salt typically used as a source of calcium in a variety of over the counter supplements.			rs10908557, rs11264567	Age at first birth, Empathy quotient
chr1	153935289	153936970	S100A13	Calcium Phosphate	Calcium phosphate is typically available as an over the counter supplement, antacid, or as an added ingredient in some toothpastes [FDA Label] [L851].			rs10908557, rs11264567	Age at first birth, Empathy quotient
chr1	153935289	153936970	S100A13	Olopatadine	Used to treat allergic conjunctivitis (itching eyes), olopatadine inhibits the release of histamine from mast cells. It is a relatively selective histamine H1 antagonist that inhibits the in vivo and in vitro type 1 immediate hypersensitivity reaction including inhibition of histamine induced effects on human conjunctival epithelial cells.			rs10908557, rs11264567	Age at first birth, Empathy quotient
chr1	153936971	153941439	S100A13	Amlexanox	Amlexanox is an antiallergic drug, clinically effective for atopic diseases, especially allergic asthma and rhinitis. Amlexanox as a topical paste is a well tolerated treatment of recurrent aphthous ulcers. Recurrent aphthous ulcer (RAU) is the most prevalent oral mucosal disease in humans, estimated to affect between 5% and 50% of the general population.			rs10908557, rs11264567, rs11264736, rs2252508, rs4845586, rs7414227, rs7554469, rs9426935	Age at first birth, Blood protein levels, Empathy quotient, Lentiform nucleus volume, Life satisfaction
chr1	153936971	153941439	S100A13	Calcium	Calcium plays a vital role in the anatomy, physiology and biochemistry of organisms and of the cell, particularly in signal transduction pathways. The skeleton acts as a major mineral storage site for the element and releases Ca2+ ions into the bloodstream under controlled conditions. Circulating calcium is either in the free, ionized form or bound to blood proteins such as serum albumin. Althoug…			rs10908557, rs11264567, rs11264736, rs2252508, rs4845586, rs7414227, rs7554469, rs9426935	Age at first birth, Blood protein levels, Empathy quotient, Lentiform nucleus volume, Life satisfaction
chr1	153936971	153941439	S100A13	Calcium Chloride	Calcium chloride is an ionic compound of calcium and chlorine. It is highly soluble in water and it is deliquescent. It is a salt that is solid at room temperature, and it behaves as a typical ionic halide. It has several common applications such as brine for refrigeration plants, ice and dust control on roads, and in cement. It can be produced directly from limestone, but large amounts are also …			rs10908557, rs11264567, rs11264736, rs2252508, rs4845586, rs7414227, rs7554469, rs9426935	Age at first birth, Blood protein levels, Empathy quotient, Lentiform nucleus volume, Life satisfaction
chr1	153936971	153941439	S100A13	Calcium Citrate	Calcium citrate is a salt typically used as a source of calcium in a variety of over the counter supplements.			rs10908557, rs11264567, rs11264736, rs2252508, rs4845586, rs7414227, rs7554469, rs9426935	Age at first birth, Blood protein levels, Empathy quotient, Lentiform nucleus volume, Life satisfaction
chr1	153936971	153941439	S100A13	Calcium Phosphate	Calcium phosphate is typically available as an over the counter supplement, antacid, or as an added ingredient in some toothpastes [FDA Label] [L851].			rs10908557, rs11264567, rs11264736, rs2252508, rs4845586, rs7414227, rs7554469, rs9426935	Age at first birth, Blood protein levels, Empathy quotient, Lentiform nucleus volume, Life satisfaction
chr1	153936971	153941439	S100A13	Olopatadine	Used to treat allergic conjunctivitis (itching eyes), olopatadine inhibits the release of histamine from mast cells. It is a relatively selective histamine H1 antagonist that inhibits the in vivo and in vitro type 1 immediate hypersensitivity reaction including inhibition of histamine induced effects on human conjunctival epithelial cells.			rs10908557, rs11264567, rs11264736, rs2252508, rs4845586, rs7414227, rs7554469, rs9426935	Age at first birth, Blood protein levels, Empathy quotient, Lentiform nucleus volume, Life satisfaction
chr1	153941440	153950377	S100A13	Amlexanox	Amlexanox is an antiallergic drug, clinically effective for atopic diseases, especially allergic asthma and rhinitis. Amlexanox as a topical paste is a well tolerated treatment of recurrent aphthous ulcers. Recurrent aphthous ulcer (RAU) is the most prevalent oral mucosal disease in humans, estimated to affect between 5% and 50% of the general population.			rs10908557, rs11264567, rs11264736, rs2252508, rs4845586, rs7414227, rs7554469, rs9426935	Age at first birth, Blood protein levels, Empathy quotient, Lentiform nucleus volume, Life satisfaction
chr1	153941440	153950377	S100A13	Calcium	Calcium plays a vital role in the anatomy, physiology and biochemistry of organisms and of the cell, particularly in signal transduction pathways. The skeleton acts as a major mineral storage site for the element and releases Ca2+ ions into the bloodstream under controlled conditions. Circulating calcium is either in the free, ionized form or bound to blood proteins such as serum albumin. Althoug…			rs10908557, rs11264567, rs11264736, rs2252508, rs4845586, rs7414227, rs7554469, rs9426935	Age at first birth, Blood protein levels, Empathy quotient, Lentiform nucleus volume, Life satisfaction
chr1	153941440	153950377	S100A13	Calcium Chloride	Calcium chloride is an ionic compound of calcium and chlorine. It is highly soluble in water and it is deliquescent. It is a salt that is solid at room temperature, and it behaves as a typical ionic halide. It has several common applications such as brine for refrigeration plants, ice and dust control on roads, and in cement. It can be produced directly from limestone, but large amounts are also …			rs10908557, rs11264567, rs11264736, rs2252508, rs4845586, rs7414227, rs7554469, rs9426935	Age at first birth, Blood protein levels, Empathy quotient, Lentiform nucleus volume, Life satisfaction
chr1	153941440	153950377	S100A13	Calcium Citrate	Calcium citrate is a salt typically used as a source of calcium in a variety of over the counter supplements.			rs10908557, rs11264567, rs11264736, rs2252508, rs4845586, rs7414227, rs7554469, rs9426935	Age at first birth, Blood protein levels, Empathy quotient, Lentiform nucleus volume, Life satisfaction
chr1	153941440	153950377	S100A13	Calcium Phosphate	Calcium phosphate is typically available as an over the counter supplement, antacid, or as an added ingredient in some toothpastes [FDA Label] [L851].			rs10908557, rs11264567, rs11264736, rs2252508, rs4845586, rs7414227, rs7554469, rs9426935	Age at first birth, Blood protein levels, Empathy quotient, Lentiform nucleus volume, Life satisfaction
chr1	153941440	153950377	S100A13	Olopatadine	Used to treat allergic conjunctivitis (itching eyes), olopatadine inhibits the release of histamine from mast cells. It is a relatively selective histamine H1 antagonist that inhibits the in vivo and in vitro type 1 immediate hypersensitivity reaction including inhibition of histamine induced effects on human conjunctival epithelial cells.			rs10908557, rs11264567, rs11264736, rs2252508, rs4845586, rs7414227, rs7554469, rs9426935	Age at first birth, Blood protein levels, Empathy quotient, Lentiform nucleus volume, Life satisfaction
chr1	153950378	153953774	S100A13	Amlexanox	Amlexanox is an antiallergic drug, clinically effective for atopic diseases, especially allergic asthma and rhinitis. Amlexanox as a topical paste is a well tolerated treatment of recurrent aphthous ulcers. Recurrent aphthous ulcer (RAU) is the most prevalent oral mucosal disease in humans, estimated to affect between 5% and 50% of the general population.			rs10908557, rs11264567	Age at first birth, Empathy quotient
chr1	153950378	153953774	S100A13	Calcium	Calcium plays a vital role in the anatomy, physiology and biochemistry of organisms and of the cell, particularly in signal transduction pathways. The skeleton acts as a major mineral storage site for the element and releases Ca2+ ions into the bloodstream under controlled conditions. Circulating calcium is either in the free, ionized form or bound to blood proteins such as serum albumin. Althoug…			rs10908557, rs11264567	Age at first birth, Empathy quotient
chr1	153950378	153953774	S100A13	Calcium Chloride	Calcium chloride is an ionic compound of calcium and chlorine. It is highly soluble in water and it is deliquescent. It is a salt that is solid at room temperature, and it behaves as a typical ionic halide. It has several common applications such as brine for refrigeration plants, ice and dust control on roads, and in cement. It can be produced directly from limestone, but large amounts are also …			rs10908557, rs11264567	Age at first birth, Empathy quotient
chr1	153950378	153953774	S100A13	Calcium Citrate	Calcium citrate is a salt typically used as a source of calcium in a variety of over the counter supplements.			rs10908557, rs11264567	Age at first birth, Empathy quotient
chr1	153950378	153953774	S100A13	Calcium Phosphate	Calcium phosphate is typically available as an over the counter supplement, antacid, or as an added ingredient in some toothpastes [FDA Label] [L851].			rs10908557, rs11264567	Age at first birth, Empathy quotient
chr1	153950378	153953774	S100A13	Olopatadine	Used to treat allergic conjunctivitis (itching eyes), olopatadine inhibits the release of histamine from mast cells. It is a relatively selective histamine H1 antagonist that inhibits the in vivo and in vitro type 1 immediate hypersensitivity reaction including inhibition of histamine induced effects on human conjunctival epithelial cells.			rs10908557, rs11264567	Age at first birth, Empathy quotient
chr1	153956792	153974010	S100A13	Amlexanox	Amlexanox is an antiallergic drug, clinically effective for atopic diseases, especially allergic asthma and rhinitis. Amlexanox as a topical paste is a well tolerated treatment of recurrent aphthous ulcers. Recurrent aphthous ulcer (RAU) is the most prevalent oral mucosal disease in humans, estimated to affect between 5% and 50% of the general population.			rs10908557, rs11264567, rs11264736, rs2252508, rs4845586, rs7414227, rs7554469, rs78314980, rs9426935	Age at first birth, Blood protein levels, Empathy quotient, Itch intensity from mosquito bite adjusted by bite size, Lentiform nucleus volume, Life satisfaction
chr1	153956792	153974010	S100A13	Calcium	Calcium plays a vital role in the anatomy, physiology and biochemistry of organisms and of the cell, particularly in signal transduction pathways. The skeleton acts as a major mineral storage site for the element and releases Ca2+ ions into the bloodstream under controlled conditions. Circulating calcium is either in the free, ionized form or bound to blood proteins such as serum albumin. Althoug…			rs10908557, rs11264567, rs11264736, rs2252508, rs4845586, rs7414227, rs7554469, rs78314980, rs9426935	Age at first birth, Blood protein levels, Empathy quotient, Itch intensity from mosquito bite adjusted by bite size, Lentiform nucleus volume, Life satisfaction
chr1	153956792	153974010	S100A13	Calcium Chloride	Calcium chloride is an ionic compound of calcium and chlorine. It is highly soluble in water and it is deliquescent. It is a salt that is solid at room temperature, and it behaves as a typical ionic halide. It has several common applications such as brine for refrigeration plants, ice and dust control on roads, and in cement. It can be produced directly from limestone, but large amounts are also …			rs10908557, rs11264567, rs11264736, rs2252508, rs4845586, rs7414227, rs7554469, rs78314980, rs9426935	Age at first birth, Blood protein levels, Empathy quotient, Itch intensity from mosquito bite adjusted by bite size, Lentiform nucleus volume, Life satisfaction
chr1	153956792	153974010	S100A13	Calcium Citrate	Calcium citrate is a salt typically used as a source of calcium in a variety of over the counter supplements.			rs10908557, rs11264567, rs11264736, rs2252508, rs4845586, rs7414227, rs7554469, rs78314980, rs9426935	Age at first birth, Blood protein levels, Empathy quotient, Itch intensity from mosquito bite adjusted by bite size, Lentiform nucleus volume, Life satisfaction
chr1	153956792	153974010	S100A13	Calcium Phosphate	Calcium phosphate is typically available as an over the counter supplement, antacid, or as an added ingredient in some toothpastes [FDA Label] [L851].			rs10908557, rs11264567, rs11264736, rs2252508, rs4845586, rs7414227, rs7554469, rs78314980, rs9426935	Age at first birth, Blood protein levels, Empathy quotient, Itch intensity from mosquito bite adjusted by bite size, Lentiform nucleus volume, Life satisfaction
chr1	153956792	153974010	S100A13	Olopatadine	Used to treat allergic conjunctivitis (itching eyes), olopatadine inhibits the release of histamine from mast cells. It is a relatively selective histamine H1 antagonist that inhibits the in vivo and in vitro type 1 immediate hypersensitivity reaction including inhibition of histamine induced effects on human conjunctival epithelial cells.			rs10908557, rs11264567, rs11264736, rs2252508, rs4845586, rs7414227, rs7554469, rs78314980, rs9426935	Age at first birth, Blood protein levels, Empathy quotient, Itch intensity from mosquito bite adjusted by bite size, Lentiform nucleus volume, Life satisfaction
chr1	154150892	154152949	S100A13	Amlexanox	Amlexanox is an antiallergic drug, clinically effective for atopic diseases, especially allergic asthma and rhinitis. Amlexanox as a topical paste is a well tolerated treatment of recurrent aphthous ulcers. Recurrent aphthous ulcer (RAU) is the most prevalent oral mucosal disease in humans, estimated to affect between 5% and 50% of the general population.			rs111804060, rs2494663, rs4400599	Gamma glutamyl transferase levels, Mean platelet volume, Platelet distribution width
chr1	154150892	154152949	S100A13	Calcium	Calcium plays a vital role in the anatomy, physiology and biochemistry of organisms and of the cell, particularly in signal transduction pathways. The skeleton acts as a major mineral storage site for the element and releases Ca2+ ions into the bloodstream under controlled conditions. Circulating calcium is either in the free, ionized form or bound to blood proteins such as serum albumin. Althoug…			rs111804060, rs2494663, rs4400599	Gamma glutamyl transferase levels, Mean platelet volume, Platelet distribution width
chr1	154150892	154152949	S100A13	Calcium Chloride	Calcium chloride is an ionic compound of calcium and chlorine. It is highly soluble in water and it is deliquescent. It is a salt that is solid at room temperature, and it behaves as a typical ionic halide. It has several common applications such as brine for refrigeration plants, ice and dust control on roads, and in cement. It can be produced directly from limestone, but large amounts are also …			rs111804060, rs2494663, rs4400599	Gamma glutamyl transferase levels, Mean platelet volume, Platelet distribution width
chr1	154150892	154152949	S100A13	Calcium Citrate	Calcium citrate is a salt typically used as a source of calcium in a variety of over the counter supplements.			rs111804060, rs2494663, rs4400599	Gamma glutamyl transferase levels, Mean platelet volume, Platelet distribution width
chr1	154150892	154152949	S100A13	Calcium Phosphate	Calcium phosphate is typically available as an over the counter supplement, antacid, or as an added ingredient in some toothpastes [FDA Label] [L851].			rs111804060, rs2494663, rs4400599	Gamma glutamyl transferase levels, Mean platelet volume, Platelet distribution width
chr1	154150892	154152949	S100A13	Olopatadine	Used to treat allergic conjunctivitis (itching eyes), olopatadine inhibits the release of histamine from mast cells. It is a relatively selective histamine H1 antagonist that inhibits the in vivo and in vitro type 1 immediate hypersensitivity reaction including inhibition of histamine induced effects on human conjunctival epithelial cells.			rs111804060, rs2494663, rs4400599	Gamma glutamyl transferase levels, Mean platelet volume, Platelet distribution width
chr1	154191252	154201714	IL6R	Sarilumab	Sarilumab is a fully human anti-IL-6R monoclonal IgG1 antibody that binds to both membrane bound and soluble interleukin 6 (IL-6) receptor forms, thus blocking the cis- and trans-inflammatory signalling cascades of IL-6 [A27262]. Sarilumab was developped by Sanofi and Regeneron Pharmaceuticals, Inc; it was US FDA-approved in May 2017 and followed by EU approval in June 2017 for the treatment of m…			rs12726220, rs4620534, rs67881926	Mean corpuscular volume, Subjective well-being
chr1	154191252	154201714	IL6R	Tocilizumab	Tocilizumab is a recombinant, humanized, anti-human interleukin 6 (IL-6) receptor monoclonal antibody that achieves a significant therapeutic response rate. The light chain is made up of 214 amino acids. The heavy chain is made up of 448 amino acids. The four polypeptide chains are linked intra- and inter-molecularly by disulfide bonds. FDA approved on January 8, 2010. Tocilizumab (injection) was…			rs12726220, rs4620534, rs67881926	Mean corpuscular volume, Subjective well-being
chr1	154456632	154466658	KCNN3	Miconazole	An imidazole antifungal agent that is used topically and by intravenous infusion. [PubChem]			rs2229238	Coronary heart disease
chr1	154456632	154466658	KCNN3	Procaine	A local anesthetic of the ester type that has a slow onset and a short duration of action. It is mainly used for infiltration anesthesia, peripheral nerve block, and spinal block. (From Martindale, The Extra Pharmacopoeia, 30th ed, p1016). Procaine has also been investigated as an oral entry inhibitor in treatment-experienced HIV patients ([Clinical Trial NCT00299897](https://www.clinicaltrials.g…			rs2229238	Coronary heart disease
chr1	154456632	154466658	KCNN3	Trimebutine	Trimebutine is a spasmolytic agent that regulates intestinal and colonic motility and relieves abdominal pain with antimuscarinic and weak mu opioid agonist effects. It is marketed for the treatment of irritable bowel syndrome (IBS) and lower gastrointestinal tract motility disorders, with IBS being one of the most common multifactorial GI disorders [A19691]. It is used to restore normal bowel fu…			rs2229238	Coronary heart disease
chr1	154521938	154528817	KCNN3	Miconazole	An imidazole antifungal agent that is used topically and by intravenous infusion. [PubChem]			rs2229238	Coronary heart disease
chr1	154521938	154528817	KCNN3	Procaine	A local anesthetic of the ester type that has a slow onset and a short duration of action. It is mainly used for infiltration anesthesia, peripheral nerve block, and spinal block. (From Martindale, The Extra Pharmacopoeia, 30th ed, p1016). Procaine has also been investigated as an oral entry inhibitor in treatment-experienced HIV patients ([Clinical Trial NCT00299897](https://www.clinicaltrials.g…			rs2229238	Coronary heart disease
chr1	154521938	154528817	KCNN3	Trimebutine	Trimebutine is a spasmolytic agent that regulates intestinal and colonic motility and relieves abdominal pain with antimuscarinic and weak mu opioid agonist effects. It is marketed for the treatment of irritable bowel syndrome (IBS) and lower gastrointestinal tract motility disorders, with IBS being one of the most common multifactorial GI disorders [A19691]. It is used to restore normal bowel fu…			rs2229238	Coronary heart disease
chr1	154556443	154558916	KCNN3	Miconazole	An imidazole antifungal agent that is used topically and by intravenous infusion. [PubChem]
chr1	154556443	154558916	KCNN3	Procaine	A local anesthetic of the ester type that has a slow onset and a short duration of action. It is mainly used for infiltration anesthesia, peripheral nerve block, and spinal block. (From Martindale, The Extra Pharmacopoeia, 30th ed, p1016). Procaine has also been investigated as an oral entry inhibitor in treatment-experienced HIV patients ([Clinical Trial NCT00299897](https://www.clinicaltrials.g…
chr1	154556443	154558916	KCNN3	Trimebutine	Trimebutine is a spasmolytic agent that regulates intestinal and colonic motility and relieves abdominal pain with antimuscarinic and weak mu opioid agonist effects. It is marketed for the treatment of irritable bowel syndrome (IBS) and lower gastrointestinal tract motility disorders, with IBS being one of the most common multifactorial GI disorders [A19691]. It is used to restore normal bowel fu…
chr1	154573269	154576666	CKS1B	Fluoxetine	Fluoxetine hydrochloride is the first agent of the class of antidepressants known as selective serotonin-reuptake inhibitors (SSRIs). Fluoxetine is a racemic mixture of the R- and S- enantiomers and are of equivalent pharmacologic activity. Despite distinct structural differences between compounds in this class, SSRIs possess similar pharmacological activity. As with other antidepressant agents, …			rs77710113, rs78062588	Lung cancer, Squamous cell lung carcinoma
chr1	154573269	154576666	KCNN3	Miconazole	An imidazole antifungal agent that is used topically and by intravenous infusion. [PubChem]			rs77710113, rs78062588	Lung cancer, Squamous cell lung carcinoma
chr1	154573269	154576666	KCNN3	Procaine	A local anesthetic of the ester type that has a slow onset and a short duration of action. It is mainly used for infiltration anesthesia, peripheral nerve block, and spinal block. (From Martindale, The Extra Pharmacopoeia, 30th ed, p1016). Procaine has also been investigated as an oral entry inhibitor in treatment-experienced HIV patients ([Clinical Trial NCT00299897](https://www.clinicaltrials.g…			rs77710113, rs78062588	Lung cancer, Squamous cell lung carcinoma
chr1	154573269	154576666	KCNN3	Trimebutine	Trimebutine is a spasmolytic agent that regulates intestinal and colonic motility and relieves abdominal pain with antimuscarinic and weak mu opioid agonist effects. It is marketed for the treatment of irritable bowel syndrome (IBS) and lower gastrointestinal tract motility disorders, with IBS being one of the most common multifactorial GI disorders [A19691]. It is used to restore normal bowel fu…			rs77710113, rs78062588	Lung cancer, Squamous cell lung carcinoma
chr1	154579879	154583682	CKS1B	Fluoxetine	Fluoxetine hydrochloride is the first agent of the class of antidepressants known as selective serotonin-reuptake inhibitors (SSRIs). Fluoxetine is a racemic mixture of the R- and S- enantiomers and are of equivalent pharmacologic activity. Despite distinct structural differences between compounds in this class, SSRIs possess similar pharmacological activity. As with other antidepressant agents, …
chr1	154579879	154583682	KCNN3	Miconazole	An imidazole antifungal agent that is used topically and by intravenous infusion. [PubChem]
chr1	154579879	154583682	KCNN3	Procaine	A local anesthetic of the ester type that has a slow onset and a short duration of action. It is mainly used for infiltration anesthesia, peripheral nerve block, and spinal block. (From Martindale, The Extra Pharmacopoeia, 30th ed, p1016). Procaine has also been investigated as an oral entry inhibitor in treatment-experienced HIV patients ([Clinical Trial NCT00299897](https://www.clinicaltrials.g…
chr1	154579879	154583682	KCNN3	Trimebutine	Trimebutine is a spasmolytic agent that regulates intestinal and colonic motility and relieves abdominal pain with antimuscarinic and weak mu opioid agonist effects. It is marketed for the treatment of irritable bowel syndrome (IBS) and lower gastrointestinal tract motility disorders, with IBS being one of the most common multifactorial GI disorders [A19691]. It is used to restore normal bowel fu…
chr1	154583683	154585654	CKS1B	Fluoxetine	Fluoxetine hydrochloride is the first agent of the class of antidepressants known as selective serotonin-reuptake inhibitors (SSRIs). Fluoxetine is a racemic mixture of the R- and S- enantiomers and are of equivalent pharmacologic activity. Despite distinct structural differences between compounds in this class, SSRIs possess similar pharmacological activity. As with other antidepressant agents, …			rs1127311	C-reactive protein levels or triglyceride levels (pleiotropy)
chr1	154583683	154585654	KCNN3	Miconazole	An imidazole antifungal agent that is used topically and by intravenous infusion. [PubChem]			rs1127311	C-reactive protein levels or triglyceride levels (pleiotropy)
chr1	154583683	154585654	KCNN3	Procaine	A local anesthetic of the ester type that has a slow onset and a short duration of action. It is mainly used for infiltration anesthesia, peripheral nerve block, and spinal block. (From Martindale, The Extra Pharmacopoeia, 30th ed, p1016). Procaine has also been investigated as an oral entry inhibitor in treatment-experienced HIV patients ([Clinical Trial NCT00299897](https://www.clinicaltrials.g…			rs1127311	C-reactive protein levels or triglyceride levels (pleiotropy)
chr1	154583683	154585654	KCNN3	Trimebutine	Trimebutine is a spasmolytic agent that regulates intestinal and colonic motility and relieves abdominal pain with antimuscarinic and weak mu opioid agonist effects. It is marketed for the treatment of irritable bowel syndrome (IBS) and lower gastrointestinal tract motility disorders, with IBS being one of the most common multifactorial GI disorders [A19691]. It is used to restore normal bowel fu…			rs1127311	C-reactive protein levels or triglyceride levels (pleiotropy)
chr1	154740806	154742039	KCNN3	Miconazole	An imidazole antifungal agent that is used topically and by intravenous infusion. [PubChem]
chr1	154740806	154742039	KCNN3	Procaine	A local anesthetic of the ester type that has a slow onset and a short duration of action. It is mainly used for infiltration anesthesia, peripheral nerve block, and spinal block. (From Martindale, The Extra Pharmacopoeia, 30th ed, p1016). Procaine has also been investigated as an oral entry inhibitor in treatment-experienced HIV patients ([Clinical Trial NCT00299897](https://www.clinicaltrials.g…
chr1	154740806	154742039	KCNN3	Trimebutine	Trimebutine is a spasmolytic agent that regulates intestinal and colonic motility and relieves abdominal pain with antimuscarinic and weak mu opioid agonist effects. It is marketed for the treatment of irritable bowel syndrome (IBS) and lower gastrointestinal tract motility disorders, with IBS being one of the most common multifactorial GI disorders [A19691]. It is used to restore normal bowel fu…
chr1	154742040	154747615	KCNN3	Miconazole	An imidazole antifungal agent that is used topically and by intravenous infusion. [PubChem]
chr1	154742040	154747615	KCNN3	Procaine	A local anesthetic of the ester type that has a slow onset and a short duration of action. It is mainly used for infiltration anesthesia, peripheral nerve block, and spinal block. (From Martindale, The Extra Pharmacopoeia, 30th ed, p1016). Procaine has also been investigated as an oral entry inhibitor in treatment-experienced HIV patients ([Clinical Trial NCT00299897](https://www.clinicaltrials.g…
chr1	154742040	154747615	KCNN3	Trimebutine	Trimebutine is a spasmolytic agent that regulates intestinal and colonic motility and relieves abdominal pain with antimuscarinic and weak mu opioid agonist effects. It is marketed for the treatment of irritable bowel syndrome (IBS) and lower gastrointestinal tract motility disorders, with IBS being one of the most common multifactorial GI disorders [A19691]. It is used to restore normal bowel fu…
chr1	154893404	154930322	CKS1B	Fluoxetine	Fluoxetine hydrochloride is the first agent of the class of antidepressants known as selective serotonin-reuptake inhibitors (SSRIs). Fluoxetine is a racemic mixture of the R- and S- enantiomers and are of equivalent pharmacologic activity. Despite distinct structural differences between compounds in this class, SSRIs possess similar pharmacological activity. As with other antidepressant agents, …			rs11264280, rs12069356, rs1218582	Atrial fibrillation, Incident atrial fibrillation, Prostate cancer, Schizophrenia
chr1	157491406	157495038	SLAMF7	Elotuzumab	Elotuzumab is a humanized IgG1 (Immunoglobulin G) monoclonal antibody indicated in combination with lenalidomide and dexamethasone for the treatment of patients with multiple myeloma who have received one to three prior therapies. Elotuzumab targets SLAMF7, also known as Signaling Lymphocytic Activation Molecule Family member 7, a cell surface glycoprotein. Elotuzumab consists of the complementar…
chr1	160398339	160398759	SLAMF7	Elotuzumab	Elotuzumab is a humanized IgG1 (Immunoglobulin G) monoclonal antibody indicated in combination with lenalidomide and dexamethasone for the treatment of patients with multiple myeloma who have received one to three prior therapies. Elotuzumab targets SLAMF7, also known as Signaling Lymphocytic Activation Molecule Family member 7, a cell surface glycoprotein. Elotuzumab consists of the complementar…
chr1	160398760	160401686	SLAMF7	Elotuzumab	Elotuzumab is a humanized IgG1 (Immunoglobulin G) monoclonal antibody indicated in combination with lenalidomide and dexamethasone for the treatment of patients with multiple myeloma who have received one to three prior therapies. Elotuzumab targets SLAMF7, also known as Signaling Lymphocytic Activation Molecule Family member 7, a cell surface glycoprotein. Elotuzumab consists of the complementar…
chr1	160406805	160409512	SLAMF7	Elotuzumab	Elotuzumab is a humanized IgG1 (Immunoglobulin G) monoclonal antibody indicated in combination with lenalidomide and dexamethasone for the treatment of patients with multiple myeloma who have received one to three prior therapies. Elotuzumab targets SLAMF7, also known as Signaling Lymphocytic Activation Molecule Family member 7, a cell surface glycoprotein. Elotuzumab consists of the complementar…
chr1	160473121	160477644	SLAMF7	Elotuzumab	Elotuzumab is a humanized IgG1 (Immunoglobulin G) monoclonal antibody indicated in combination with lenalidomide and dexamethasone for the treatment of patients with multiple myeloma who have received one to three prior therapies. Elotuzumab targets SLAMF7, also known as Signaling Lymphocytic Activation Molecule Family member 7, a cell surface glycoprotein. Elotuzumab consists of the complementar…	rs1265883	Graves' disease
chr1	160643025	160648363	SLAMF7	Elotuzumab	Elotuzumab is a humanized IgG1 (Immunoglobulin G) monoclonal antibody indicated in combination with lenalidomide and dexamethasone for the treatment of patients with multiple myeloma who have received one to three prior therapies. Elotuzumab targets SLAMF7, also known as Signaling Lymphocytic Activation Molecule Family member 7, a cell surface glycoprotein. Elotuzumab consists of the complementar…
chr1	160725756	160726282	SLAMF7	Elotuzumab	Elotuzumab is a humanized IgG1 (Immunoglobulin G) monoclonal antibody indicated in combination with lenalidomide and dexamethasone for the treatment of patients with multiple myeloma who have received one to three prior therapies. Elotuzumab targets SLAMF7, also known as Signaling Lymphocytic Activation Molecule Family member 7, a cell surface glycoprotein. Elotuzumab consists of the complementar…
chr1	160726283	160727380	SLAMF7	Elotuzumab	Elotuzumab is a humanized IgG1 (Immunoglobulin G) monoclonal antibody indicated in combination with lenalidomide and dexamethasone for the treatment of patients with multiple myeloma who have received one to three prior therapies. Elotuzumab targets SLAMF7, also known as Signaling Lymphocytic Activation Molecule Family member 7, a cell surface glycoprotein. Elotuzumab consists of the complementar…
chr1	160734633	160738058	SLAMF7	Elotuzumab	Elotuzumab is a humanized IgG1 (Immunoglobulin G) monoclonal antibody indicated in combination with lenalidomide and dexamethasone for the treatment of patients with multiple myeloma who have received one to three prior therapies. Elotuzumab targets SLAMF7, also known as Signaling Lymphocytic Activation Molecule Family member 7, a cell surface glycoprotein. Elotuzumab consists of the complementar…
chr1	160738059	160738419	SLAMF7	Elotuzumab	Elotuzumab is a humanized IgG1 (Immunoglobulin G) monoclonal antibody indicated in combination with lenalidomide and dexamethasone for the treatment of patients with multiple myeloma who have received one to three prior therapies. Elotuzumab targets SLAMF7, also known as Signaling Lymphocytic Activation Molecule Family member 7, a cell surface glycoprotein. Elotuzumab consists of the complementar…
chr1	160799641	160804007	SLAMF7	Elotuzumab	Elotuzumab is a humanized IgG1 (Immunoglobulin G) monoclonal antibody indicated in combination with lenalidomide and dexamethasone for the treatment of patients with multiple myeloma who have received one to three prior therapies. Elotuzumab targets SLAMF7, also known as Signaling Lymphocytic Activation Molecule Family member 7, a cell surface glycoprotein. Elotuzumab consists of the complementar…			rs12128261, rs3817407	Blood protein levels, Lymphocyte percentage of white cells
chr1	160832705	160835580	SLAMF7	Elotuzumab	Elotuzumab is a humanized IgG1 (Immunoglobulin G) monoclonal antibody indicated in combination with lenalidomide and dexamethasone for the treatment of patients with multiple myeloma who have received one to three prior therapies. Elotuzumab targets SLAMF7, also known as Signaling Lymphocytic Activation Molecule Family member 7, a cell surface glycoprotein. Elotuzumab consists of the complementar…
chr1	160915674	160921493	SLAMF7	Elotuzumab	Elotuzumab is a humanized IgG1 (Immunoglobulin G) monoclonal antibody indicated in combination with lenalidomide and dexamethasone for the treatment of patients with multiple myeloma who have received one to three prior therapies. Elotuzumab targets SLAMF7, also known as Signaling Lymphocytic Activation Molecule Family member 7, a cell surface glycoprotein. Elotuzumab consists of the complementar…	rs2297559, rs4656958	Crohn's disease, Inflammatory bowel disease, Ulcerative colitis, Inflammatory bowel disease	rs2297559, rs4656958	Crohn's disease, Inflammatory bowel disease, Ulcerative colitis, Inflammatory bowel disease
chr1	160921494	160946244	SLAMF7	Elotuzumab	Elotuzumab is a humanized IgG1 (Immunoglobulin G) monoclonal antibody indicated in combination with lenalidomide and dexamethasone for the treatment of patients with multiple myeloma who have received one to three prior therapies. Elotuzumab targets SLAMF7, also known as Signaling Lymphocytic Activation Molecule Family member 7, a cell surface glycoprotein. Elotuzumab consists of the complementar…	rs4656958	Crohn's disease, Inflammatory bowel disease, Ulcerative colitis	rs11578770, rs4656958	Blood protein levels, Crohn's disease, Inflammatory bowel disease, Ulcerative colitis
chr1	160959776	160971479	SLAMF7	Elotuzumab	Elotuzumab is a humanized IgG1 (Immunoglobulin G) monoclonal antibody indicated in combination with lenalidomide and dexamethasone for the treatment of patients with multiple myeloma who have received one to three prior therapies. Elotuzumab targets SLAMF7, also known as Signaling Lymphocytic Activation Molecule Family member 7, a cell surface glycoprotein. Elotuzumab consists of the complementar…
chr1	160981719	160988835	SLAMF7	Elotuzumab	Elotuzumab is a humanized IgG1 (Immunoglobulin G) monoclonal antibody indicated in combination with lenalidomide and dexamethasone for the treatment of patients with multiple myeloma who have received one to three prior therapies. Elotuzumab targets SLAMF7, also known as Signaling Lymphocytic Activation Molecule Family member 7, a cell surface glycoprotein. Elotuzumab consists of the complementar…
chr1	161010094	161012085	SLAMF7	Elotuzumab	Elotuzumab is a humanized IgG1 (Immunoglobulin G) monoclonal antibody indicated in combination with lenalidomide and dexamethasone for the treatment of patients with multiple myeloma who have received one to three prior therapies. Elotuzumab targets SLAMF7, also known as Signaling Lymphocytic Activation Molecule Family member 7, a cell surface glycoprotein. Elotuzumab consists of the complementar…
chr1	161012086	161014903	SLAMF7	Elotuzumab	Elotuzumab is a humanized IgG1 (Immunoglobulin G) monoclonal antibody indicated in combination with lenalidomide and dexamethasone for the treatment of patients with multiple myeloma who have received one to three prior therapies. Elotuzumab targets SLAMF7, also known as Signaling Lymphocytic Activation Molecule Family member 7, a cell surface glycoprotein. Elotuzumab consists of the complementar…
chr1	161012086	161014903	B4GALT3	N-Acetylglucosamine	The N-acetyl derivative of glucosamine.
chr1	161012086	161014903	ATF6	Pseudoephedrine	An alpha- and beta-adrenergic agonist that may also enhance release of norepinephrine. It has been used in the treatment of several disorders including asthma, heart failure, rhinitis, and urinary incontinence, and for its central nervous system stimulatory effects in the treatment of narcolepsy and depression. It has become less extensively used with the advent of more selective agonists.
chr1	161064682	161067305	SLAMF7	Elotuzumab	Elotuzumab is a humanized IgG1 (Immunoglobulin G) monoclonal antibody indicated in combination with lenalidomide and dexamethasone for the treatment of patients with multiple myeloma who have received one to three prior therapies. Elotuzumab targets SLAMF7, also known as Signaling Lymphocytic Activation Molecule Family member 7, a cell surface glycoprotein. Elotuzumab consists of the complementar…
chr1	161067306	161076002	SLAMF7	Elotuzumab	Elotuzumab is a humanized IgG1 (Immunoglobulin G) monoclonal antibody indicated in combination with lenalidomide and dexamethasone for the treatment of patients with multiple myeloma who have received one to three prior therapies. Elotuzumab targets SLAMF7, also known as Signaling Lymphocytic Activation Molecule Family member 7, a cell surface glycoprotein. Elotuzumab consists of the complementar…
chr1	161135967	161164078	SDHC	Succinic acid	A water-soluble, colorless crystal with an acid taste that is used as a chemical intermediate, in medicine, the manufacture of lacquers, and to make perfume esters. It is also used in foods as a sequestrant, buffer, and a neutralizing agent. (Hawley's Condensed Chemical Dictionary, 12th ed, p1099; McGraw-Hill Dictionary of Scientific and Technical Terms, 4th ed, p1851)
chr1	161164079	161175399	SDHC	Succinic acid	A water-soluble, colorless crystal with an acid taste that is used as a chemical intermediate, in medicine, the manufacture of lacquers, and to make perfume esters. It is also used in foods as a sequestrant, buffer, and a neutralizing agent. (Hawley's Condensed Chemical Dictionary, 12th ed, p1099; McGraw-Hill Dictionary of Scientific and Technical Terms, 4th ed, p1851)
chr1	161178515	161179181	NDUFS2	NADH	NADH is the reduced form of NAD+, and NAD+ is the oxidized form of NADH, a coenzyme composed of ribosylnicotinamide 5'-diphosphate coupled to adenosine 5'-phosphate by pyrophosphate linkage. It is found widely in nature and is involved in numerous enzymatic reactions in which it serves as an electron carrier by being alternately oxidized (NAD+) and reduced (NADH). It forms NADP with the addition …
chr1	161178515	161179181	ATF6	Pseudoephedrine	An alpha- and beta-adrenergic agonist that may also enhance release of norepinephrine. It has been used in the treatment of several disorders including asthma, heart failure, rhinitis, and urinary incontinence, and for its central nervous system stimulatory effects in the treatment of narcolepsy and depression. It has become less extensively used with the advent of more selective agonists.
chr1	161178515	161179181	SDHC	Succinic acid	A water-soluble, colorless crystal with an acid taste that is used as a chemical intermediate, in medicine, the manufacture of lacquers, and to make perfume esters. It is also used in foods as a sequestrant, buffer, and a neutralizing agent. (Hawley's Condensed Chemical Dictionary, 12th ed, p1099; McGraw-Hill Dictionary of Scientific and Technical Terms, 4th ed, p1851)
chr1	161179182	161181136	NDUFS2	NADH	NADH is the reduced form of NAD+, and NAD+ is the oxidized form of NADH, a coenzyme composed of ribosylnicotinamide 5'-diphosphate coupled to adenosine 5'-phosphate by pyrophosphate linkage. It is found widely in nature and is involved in numerous enzymatic reactions in which it serves as an electron carrier by being alternately oxidized (NAD+) and reduced (NADH). It forms NADP with the addition …
chr1	161179182	161181136	SDHC	Succinic acid	A water-soluble, colorless crystal with an acid taste that is used as a chemical intermediate, in medicine, the manufacture of lacquers, and to make perfume esters. It is also used in foods as a sequestrant, buffer, and a neutralizing agent. (Hawley's Condensed Chemical Dictionary, 12th ed, p1099; McGraw-Hill Dictionary of Scientific and Technical Terms, 4th ed, p1851)
chr1	161181137	161187572	SDHC	Succinic acid	A water-soluble, colorless crystal with an acid taste that is used as a chemical intermediate, in medicine, the manufacture of lacquers, and to make perfume esters. It is also used in foods as a sequestrant, buffer, and a neutralizing agent. (Hawley's Condensed Chemical Dictionary, 12th ed, p1099; McGraw-Hill Dictionary of Scientific and Technical Terms, 4th ed, p1851)			rs4575098	Monocyte percentage of white cells
chr1	161187573	161189750	NDUFS2	NADH	NADH is the reduced form of NAD+, and NAD+ is the oxidized form of NADH, a coenzyme composed of ribosylnicotinamide 5'-diphosphate coupled to adenosine 5'-phosphate by pyrophosphate linkage. It is found widely in nature and is involved in numerous enzymatic reactions in which it serves as an electron carrier by being alternately oxidized (NAD+) and reduced (NADH). It forms NADP with the addition …	rs2070902	Allergy	rs11576415, rs2070901, rs2070902, rs4233366	Aggressive periodontitis, Allergic disease (asthma, hay fever or eczema), Allergy, Asthma, Granulocyte percentage of myeloid white cells
chr1	161187573	161189750	ATF6	Pseudoephedrine	An alpha- and beta-adrenergic agonist that may also enhance release of norepinephrine. It has been used in the treatment of several disorders including asthma, heart failure, rhinitis, and urinary incontinence, and for its central nervous system stimulatory effects in the treatment of narcolepsy and depression. It has become less extensively used with the advent of more selective agonists.	rs2070902	Allergy	rs11576415, rs2070901, rs2070902, rs4233366	Aggressive periodontitis, Allergic disease (asthma, hay fever or eczema), Allergy, Asthma, Granulocyte percentage of myeloid white cells
chr1	161189751	161191375	NDUFS2	NADH	NADH is the reduced form of NAD+, and NAD+ is the oxidized form of NADH, a coenzyme composed of ribosylnicotinamide 5'-diphosphate coupled to adenosine 5'-phosphate by pyrophosphate linkage. It is found widely in nature and is involved in numerous enzymatic reactions in which it serves as an electron carrier by being alternately oxidized (NAD+) and reduced (NADH). It forms NADP with the addition …	rs2070902	Allergy
chr1	161189751	161191375	ATF6	Pseudoephedrine	An alpha- and beta-adrenergic agonist that may also enhance release of norepinephrine. It has been used in the treatment of several disorders including asthma, heart failure, rhinitis, and urinary incontinence, and for its central nervous system stimulatory effects in the treatment of narcolepsy and depression. It has become less extensively used with the advent of more selective agonists.	rs2070902	Allergy
chr1	161194329	161208294	SDHC	Succinic acid	A water-soluble, colorless crystal with an acid taste that is used as a chemical intermediate, in medicine, the manufacture of lacquers, and to make perfume esters. It is also used in foods as a sequestrant, buffer, and a neutralizing agent. (Hawley's Condensed Chemical Dictionary, 12th ed, p1099; McGraw-Hill Dictionary of Scientific and Technical Terms, 4th ed, p1851)	rs2070902	Allergy	rs11576415, rs12094497	Granulocyte percentage of myeloid white cells, Platelet distribution width
chr1	161227445	161229597	NR1I3	Clotrimazole	An imidazole derivative with a broad spectrum of antimycotic activity. It inhibits biosynthesis of the sterol ergostol, an important component of fungal cell membranes. Its action leads to increased membrane permeability and apparent disruption of enzyme systems bound to the membrane. [PubChem]
chr1	161227445	161229597	NR1I3	Doxylamine	Histamine H1 antagonist with pronounced sedative properties. It is used in allergies and as an antitussive, antiemetic, and hypnotic. Doxylamine has also been administered in veterinary applications and was formerly used in parkinsonism. [PubChem]
chr1	161227445	161229597	SLAMF7	Elotuzumab	Elotuzumab is a humanized IgG1 (Immunoglobulin G) monoclonal antibody indicated in combination with lenalidomide and dexamethasone for the treatment of patients with multiple myeloma who have received one to three prior therapies. Elotuzumab targets SLAMF7, also known as Signaling Lymphocytic Activation Molecule Family member 7, a cell surface glycoprotein. Elotuzumab consists of the complementar…
chr1	161227445	161229597	NR1I3	Ketoconazole	Broad spectrum antifungal agent used for long periods at high doses, especially in immunosuppressed patients. It is a racemate consisting of equimolar amounts of (2R,4S)- and (2S,4R)-ketoconazole with the chiral centers on the acetal ring.
chr1	161227445	161229597	NR1I3	Loperamide	One of the long-acting synthetic antidiarrheals; it is not significantly absorbed from the gut, and has no effect on the adrenergic system or central nervous system, but may antagonize histamine and interfere with acetylcholine release locally. [PubChem]
chr1	161227445	161229597	NR1I3	Meclizine	A histamine H1 antagonist used in the treatment of motion sickness, vertigo, and nausea during pregnancy and radiation sickness. [PubChem]
chr1	161227445	161229597	NR1I3	Pheniramine	One of the histamine H1 antagonists with little sedative action. It is used in treatment of hay fever, rhinitis, allergic dermatoses, and pruritus. [PubChem]
chr1	161227445	161229597	NR1I3	Prasterone	Prasterone, also known as dehydroepiandrosterone (DHEA) is a major C19 steroid produced by the adrenal cortex. It is also produced in small quantities in the testis and the ovary. Dehydroepiandrosterone (DHEA) can be converted to testosterone; androstenedione; estradiol; and estrone. Most of DHEA is sulfated (dehydroepiandrosterone sulfate) before secretion. In the United States, DHEA or DHEAS ha…
chr1	161227445	161229597	NR1I3	Resveratrol	Resveratrol (3,5,4'-trihydroxystilbene) is a polyphenolic phytoalexin. It is a stilbenoid, a derivate of stilbene, and is produced in plants with the help of the enzyme stilbene synthase. It exists as two structural isomers: cis-(Z) and trans-(E), with the trans-isomer shown in the top image. The trans- form can undergo isomerisation to the cis- form when heated or exposed to ultraviolet irradiat…
chr1	161227445	161229597	SDHC	Succinic acid	A water-soluble, colorless crystal with an acid taste that is used as a chemical intermediate, in medicine, the manufacture of lacquers, and to make perfume esters. It is also used in foods as a sequestrant, buffer, and a neutralizing agent. (Hawley's Condensed Chemical Dictionary, 12th ed, p1099; McGraw-Hill Dictionary of Scientific and Technical Terms, 4th ed, p1851)
chr1	161227445	161229597	NR1I3	Triclosan	An aromatic ether that is phenol which is substituted at C-5 by a chloro group and at C-2 by a 2,4-dichlorophenoxy group. It is widely used as a preservative and antimicrobial agent in personal care products such as soaps, skin creams, toothpaste and deodorants as well as in household items such as plastic chopping boards, sports equipment and shoes. [ChEBI]
chr1	161273066	161274187	B4GALT3	N-Acetylglucosamine	The N-acetyl derivative of glucosamine.
chr1	161274188	161276767	NR1I3	Clotrimazole	An imidazole derivative with a broad spectrum of antimycotic activity. It inhibits biosynthesis of the sterol ergostol, an important component of fungal cell membranes. Its action leads to increased membrane permeability and apparent disruption of enzyme systems bound to the membrane. [PubChem]
chr1	161274188	161276767	NR1I3	Doxylamine	Histamine H1 antagonist with pronounced sedative properties. It is used in allergies and as an antitussive, antiemetic, and hypnotic. Doxylamine has also been administered in veterinary applications and was formerly used in parkinsonism. [PubChem]
chr1	161274188	161276767	NR1I3	Ketoconazole	Broad spectrum antifungal agent used for long periods at high doses, especially in immunosuppressed patients. It is a racemate consisting of equimolar amounts of (2R,4S)- and (2S,4R)-ketoconazole with the chiral centers on the acetal ring.
chr1	161274188	161276767	NR1I3	Loperamide	One of the long-acting synthetic antidiarrheals; it is not significantly absorbed from the gut, and has no effect on the adrenergic system or central nervous system, but may antagonize histamine and interfere with acetylcholine release locally. [PubChem]
chr1	161274188	161276767	NR1I3	Meclizine	A histamine H1 antagonist used in the treatment of motion sickness, vertigo, and nausea during pregnancy and radiation sickness. [PubChem]
chr1	161274188	161276767	NDUFS2	NADH	NADH is the reduced form of NAD+, and NAD+ is the oxidized form of NADH, a coenzyme composed of ribosylnicotinamide 5'-diphosphate coupled to adenosine 5'-phosphate by pyrophosphate linkage. It is found widely in nature and is involved in numerous enzymatic reactions in which it serves as an electron carrier by being alternately oxidized (NAD+) and reduced (NADH). It forms NADP with the addition …
chr1	161274188	161276767	NR1I3	Pheniramine	One of the histamine H1 antagonists with little sedative action. It is used in treatment of hay fever, rhinitis, allergic dermatoses, and pruritus. [PubChem]
chr1	161274188	161276767	NR1I3	Prasterone	Prasterone, also known as dehydroepiandrosterone (DHEA) is a major C19 steroid produced by the adrenal cortex. It is also produced in small quantities in the testis and the ovary. Dehydroepiandrosterone (DHEA) can be converted to testosterone; androstenedione; estradiol; and estrone. Most of DHEA is sulfated (dehydroepiandrosterone sulfate) before secretion. In the United States, DHEA or DHEAS ha…
chr1	161274188	161276767	NR1I3	Resveratrol	Resveratrol (3,5,4'-trihydroxystilbene) is a polyphenolic phytoalexin. It is a stilbenoid, a derivate of stilbene, and is produced in plants with the help of the enzyme stilbene synthase. It exists as two structural isomers: cis-(Z) and trans-(E), with the trans-isomer shown in the top image. The trans- form can undergo isomerisation to the cis- form when heated or exposed to ultraviolet irradiat…
chr1	161274188	161276767	NR1I3	Triclosan	An aromatic ether that is phenol which is substituted at C-5 by a chloro group and at C-2 by a 2,4-dichlorophenoxy group. It is widely used as a preservative and antimicrobial agent in personal care products such as soaps, skin creams, toothpaste and deodorants as well as in household items such as plastic chopping boards, sports equipment and shoes. [ChEBI]
chr1	161276828	161279244	FCER1G	Benzylpenicilloyl Polylysine	Benzylpenicilloyl Polylysine is used as a skin-testing reagent to detect immunoglobulin E antibodies in people with a history of penicillin allergy. The quantitation of in vitro IgE antibodies to the benzylpenicilloyl determinant is a useful tool for evaluating allergic subjects.
chr1	161276828	161279244	NR1I3	Clotrimazole	An imidazole derivative with a broad spectrum of antimycotic activity. It inhibits biosynthesis of the sterol ergostol, an important component of fungal cell membranes. Its action leads to increased membrane permeability and apparent disruption of enzyme systems bound to the membrane. [PubChem]
chr1	161276828	161279244	NR1I3	Doxylamine	Histamine H1 antagonist with pronounced sedative properties. It is used in allergies and as an antitussive, antiemetic, and hypnotic. Doxylamine has also been administered in veterinary applications and was formerly used in parkinsonism. [PubChem]
chr1	161276828	161279244	NR1I3	Ketoconazole	Broad spectrum antifungal agent used for long periods at high doses, especially in immunosuppressed patients. It is a racemate consisting of equimolar amounts of (2R,4S)- and (2S,4R)-ketoconazole with the chiral centers on the acetal ring.
chr1	161276828	161279244	NR1I3	Loperamide	One of the long-acting synthetic antidiarrheals; it is not significantly absorbed from the gut, and has no effect on the adrenergic system or central nervous system, but may antagonize histamine and interfere with acetylcholine release locally. [PubChem]
chr1	161276828	161279244	NR1I3	Meclizine	A histamine H1 antagonist used in the treatment of motion sickness, vertigo, and nausea during pregnancy and radiation sickness. [PubChem]
chr1	161276828	161279244	B4GALT3	N-Acetylglucosamine	The N-acetyl derivative of glucosamine.
chr1	161276828	161279244	NDUFS2	NADH	NADH is the reduced form of NAD+, and NAD+ is the oxidized form of NADH, a coenzyme composed of ribosylnicotinamide 5'-diphosphate coupled to adenosine 5'-phosphate by pyrophosphate linkage. It is found widely in nature and is involved in numerous enzymatic reactions in which it serves as an electron carrier by being alternately oxidized (NAD+) and reduced (NADH). It forms NADP with the addition …
chr1	161276828	161279244	NR1I3	Pheniramine	One of the histamine H1 antagonists with little sedative action. It is used in treatment of hay fever, rhinitis, allergic dermatoses, and pruritus. [PubChem]
chr1	161276828	161279244	NR1I3	Prasterone	Prasterone, also known as dehydroepiandrosterone (DHEA) is a major C19 steroid produced by the adrenal cortex. It is also produced in small quantities in the testis and the ovary. Dehydroepiandrosterone (DHEA) can be converted to testosterone; androstenedione; estradiol; and estrone. Most of DHEA is sulfated (dehydroepiandrosterone sulfate) before secretion. In the United States, DHEA or DHEAS ha…
chr1	161276828	161279244	ATF6	Pseudoephedrine	An alpha- and beta-adrenergic agonist that may also enhance release of norepinephrine. It has been used in the treatment of several disorders including asthma, heart failure, rhinitis, and urinary incontinence, and for its central nervous system stimulatory effects in the treatment of narcolepsy and depression. It has become less extensively used with the advent of more selective agonists.
chr1	161276828	161279244	NR1I3	Resveratrol	Resveratrol (3,5,4'-trihydroxystilbene) is a polyphenolic phytoalexin. It is a stilbenoid, a derivate of stilbene, and is produced in plants with the help of the enzyme stilbene synthase. It exists as two structural isomers: cis-(Z) and trans-(E), with the trans-isomer shown in the top image. The trans- form can undergo isomerisation to the cis- form when heated or exposed to ultraviolet irradiat…
chr1	161276828	161279244	NR1I3	Triclosan	An aromatic ether that is phenol which is substituted at C-5 by a chloro group and at C-2 by a 2,4-dichlorophenoxy group. It is widely used as a preservative and antimicrobial agent in personal care products such as soaps, skin creams, toothpaste and deodorants as well as in household items such as plastic chopping boards, sports equipment and shoes. [ChEBI]
chr1	161283731	161291518	FCER1G	Benzylpenicilloyl Polylysine	Benzylpenicilloyl Polylysine is used as a skin-testing reagent to detect immunoglobulin E antibodies in people with a history of penicillin allergy. The quantitation of in vitro IgE antibodies to the benzylpenicilloyl determinant is a useful tool for evaluating allergic subjects.
chr1	161283731	161291518	NR1I3	Clotrimazole	An imidazole derivative with a broad spectrum of antimycotic activity. It inhibits biosynthesis of the sterol ergostol, an important component of fungal cell membranes. Its action leads to increased membrane permeability and apparent disruption of enzyme systems bound to the membrane. [PubChem]
chr1	161283731	161291518	NR1I3	Doxylamine	Histamine H1 antagonist with pronounced sedative properties. It is used in allergies and as an antitussive, antiemetic, and hypnotic. Doxylamine has also been administered in veterinary applications and was formerly used in parkinsonism. [PubChem]
chr1	161283731	161291518	NR1I3	Ketoconazole	Broad spectrum antifungal agent used for long periods at high doses, especially in immunosuppressed patients. It is a racemate consisting of equimolar amounts of (2R,4S)- and (2S,4R)-ketoconazole with the chiral centers on the acetal ring.
chr1	161283731	161291518	NR1I3	Loperamide	One of the long-acting synthetic antidiarrheals; it is not significantly absorbed from the gut, and has no effect on the adrenergic system or central nervous system, but may antagonize histamine and interfere with acetylcholine release locally. [PubChem]
chr1	161283731	161291518	NR1I3	Meclizine	A histamine H1 antagonist used in the treatment of motion sickness, vertigo, and nausea during pregnancy and radiation sickness. [PubChem]
chr1	161283731	161291518	B4GALT3	N-Acetylglucosamine	The N-acetyl derivative of glucosamine.
chr1	161283731	161291518	NDUFS2	NADH	NADH is the reduced form of NAD+, and NAD+ is the oxidized form of NADH, a coenzyme composed of ribosylnicotinamide 5'-diphosphate coupled to adenosine 5'-phosphate by pyrophosphate linkage. It is found widely in nature and is involved in numerous enzymatic reactions in which it serves as an electron carrier by being alternately oxidized (NAD+) and reduced (NADH). It forms NADP with the addition …
chr1	161283731	161291518	NR1I3	Pheniramine	One of the histamine H1 antagonists with little sedative action. It is used in treatment of hay fever, rhinitis, allergic dermatoses, and pruritus. [PubChem]
chr1	161283731	161291518	NR1I3	Prasterone	Prasterone, also known as dehydroepiandrosterone (DHEA) is a major C19 steroid produced by the adrenal cortex. It is also produced in small quantities in the testis and the ovary. Dehydroepiandrosterone (DHEA) can be converted to testosterone; androstenedione; estradiol; and estrone. Most of DHEA is sulfated (dehydroepiandrosterone sulfate) before secretion. In the United States, DHEA or DHEAS ha…
chr1	161283731	161291518	ATF6	Pseudoephedrine	An alpha- and beta-adrenergic agonist that may also enhance release of norepinephrine. It has been used in the treatment of several disorders including asthma, heart failure, rhinitis, and urinary incontinence, and for its central nervous system stimulatory effects in the treatment of narcolepsy and depression. It has become less extensively used with the advent of more selective agonists.
chr1	161283731	161291518	NR1I3	Resveratrol	Resveratrol (3,5,4'-trihydroxystilbene) is a polyphenolic phytoalexin. It is a stilbenoid, a derivate of stilbene, and is produced in plants with the help of the enzyme stilbene synthase. It exists as two structural isomers: cis-(Z) and trans-(E), with the trans-isomer shown in the top image. The trans- form can undergo isomerisation to the cis- form when heated or exposed to ultraviolet irradiat…
chr1	161283731	161291518	NR1I3	Triclosan	An aromatic ether that is phenol which is substituted at C-5 by a chloro group and at C-2 by a 2,4-dichlorophenoxy group. It is widely used as a preservative and antimicrobial agent in personal care products such as soaps, skin creams, toothpaste and deodorants as well as in household items such as plastic chopping boards, sports equipment and shoes. [ChEBI]
chr1	161326969	161331834	B4GALT3	N-Acetylglucosamine	The N-acetyl derivative of glucosamine.
chr1	161333287	161342877	FCER1G	Benzylpenicilloyl Polylysine	Benzylpenicilloyl Polylysine is used as a skin-testing reagent to detect immunoglobulin E antibodies in people with a history of penicillin allergy. The quantitation of in vitro IgE antibodies to the benzylpenicilloyl determinant is a useful tool for evaluating allergic subjects.
chr1	161333287	161342877	B4GALT3	N-Acetylglucosamine	The N-acetyl derivative of glucosamine.
chr1	161333287	161342877	NDUFS2	NADH	NADH is the reduced form of NAD+, and NAD+ is the oxidized form of NADH, a coenzyme composed of ribosylnicotinamide 5'-diphosphate coupled to adenosine 5'-phosphate by pyrophosphate linkage. It is found widely in nature and is involved in numerous enzymatic reactions in which it serves as an electron carrier by being alternately oxidized (NAD+) and reduced (NADH). It forms NADP with the addition …
chr1	161354420	161357146	FCER1G	Benzylpenicilloyl Polylysine	Benzylpenicilloyl Polylysine is used as a skin-testing reagent to detect immunoglobulin E antibodies in people with a history of penicillin allergy. The quantitation of in vitro IgE antibodies to the benzylpenicilloyl determinant is a useful tool for evaluating allergic subjects.
chr1	161354420	161357146	NR1I3	Clotrimazole	An imidazole derivative with a broad spectrum of antimycotic activity. It inhibits biosynthesis of the sterol ergostol, an important component of fungal cell membranes. Its action leads to increased membrane permeability and apparent disruption of enzyme systems bound to the membrane. [PubChem]
chr1	161354420	161357146	NR1I3	Doxylamine	Histamine H1 antagonist with pronounced sedative properties. It is used in allergies and as an antitussive, antiemetic, and hypnotic. Doxylamine has also been administered in veterinary applications and was formerly used in parkinsonism. [PubChem]
chr1	161354420	161357146	NR1I3	Ketoconazole	Broad spectrum antifungal agent used for long periods at high doses, especially in immunosuppressed patients. It is a racemate consisting of equimolar amounts of (2R,4S)- and (2S,4R)-ketoconazole with the chiral centers on the acetal ring.
chr1	161354420	161357146	NR1I3	Loperamide	One of the long-acting synthetic antidiarrheals; it is not significantly absorbed from the gut, and has no effect on the adrenergic system or central nervous system, but may antagonize histamine and interfere with acetylcholine release locally. [PubChem]
chr1	161354420	161357146	NR1I3	Meclizine	A histamine H1 antagonist used in the treatment of motion sickness, vertigo, and nausea during pregnancy and radiation sickness. [PubChem]
chr1	161354420	161357146	B4GALT3	N-Acetylglucosamine	The N-acetyl derivative of glucosamine.
chr1	161354420	161357146	NDUFS2	NADH	NADH is the reduced form of NAD+, and NAD+ is the oxidized form of NADH, a coenzyme composed of ribosylnicotinamide 5'-diphosphate coupled to adenosine 5'-phosphate by pyrophosphate linkage. It is found widely in nature and is involved in numerous enzymatic reactions in which it serves as an electron carrier by being alternately oxidized (NAD+) and reduced (NADH). It forms NADP with the addition …
chr1	161354420	161357146	NR1I3	Pheniramine	One of the histamine H1 antagonists with little sedative action. It is used in treatment of hay fever, rhinitis, allergic dermatoses, and pruritus. [PubChem]
chr1	161354420	161357146	NR1I3	Prasterone	Prasterone, also known as dehydroepiandrosterone (DHEA) is a major C19 steroid produced by the adrenal cortex. It is also produced in small quantities in the testis and the ovary. Dehydroepiandrosterone (DHEA) can be converted to testosterone; androstenedione; estradiol; and estrone. Most of DHEA is sulfated (dehydroepiandrosterone sulfate) before secretion. In the United States, DHEA or DHEAS ha…
chr1	161354420	161357146	NR1I3	Resveratrol	Resveratrol (3,5,4'-trihydroxystilbene) is a polyphenolic phytoalexin. It is a stilbenoid, a derivate of stilbene, and is produced in plants with the help of the enzyme stilbene synthase. It exists as two structural isomers: cis-(Z) and trans-(E), with the trans-isomer shown in the top image. The trans- form can undergo isomerisation to the cis- form when heated or exposed to ultraviolet irradiat…
chr1	161354420	161357146	NR1I3	Triclosan	An aromatic ether that is phenol which is substituted at C-5 by a chloro group and at C-2 by a 2,4-dichlorophenoxy group. It is widely used as a preservative and antimicrobial agent in personal care products such as soaps, skin creams, toothpaste and deodorants as well as in household items such as plastic chopping boards, sports equipment and shoes. [ChEBI]
chr1	161357147	161362941	B4GALT3	N-Acetylglucosamine	The N-acetyl derivative of glucosamine.
chr1	161362942	161364874	B4GALT3	N-Acetylglucosamine	The N-acetyl derivative of glucosamine.
chr1	161364875	161370469	B4GALT3	N-Acetylglucosamine	The N-acetyl derivative of glucosamine.
chr1	161370470	161372271	NDUFS2	NADH	NADH is the reduced form of NAD+, and NAD+ is the oxidized form of NADH, a coenzyme composed of ribosylnicotinamide 5'-diphosphate coupled to adenosine 5'-phosphate by pyrophosphate linkage. It is found widely in nature and is involved in numerous enzymatic reactions in which it serves as an electron carrier by being alternately oxidized (NAD+) and reduced (NADH). It forms NADP with the addition …
chr1	161370470	161372271	ATF6	Pseudoephedrine	An alpha- and beta-adrenergic agonist that may also enhance release of norepinephrine. It has been used in the treatment of several disorders including asthma, heart failure, rhinitis, and urinary incontinence, and for its central nervous system stimulatory effects in the treatment of narcolepsy and depression. It has become less extensively used with the advent of more selective agonists.
chr1	161458205	161467880	FCGR2A	Abciximab	Abciximab is a Fab fragment of the chimeric human-murine monoclonal antibody 7E3. Abciximab binds to the glycoprotein (GP) IIb/IIIa receptor of human platelets and inhibits platelet aggregation by preventing the binding of fibrinogen, von Willebrand factor, and other adhesive molecules. It also binds to vitronectin (αvβ3) receptor found on platelets and vessel wall endothelial and smooth muscle c…	rs72717009	Rheumatoid arthritis	rs72717009	Rheumatoid arthritis
chr1	161458205	161467880	FCGR2A	Adalimumab	Adalimumab is a human monoclonal antibody against TNF-alpha. It is produced by recombinant DNA technology using a mammalian cell expression system. It consists of 1330 amino acids and has a molecular weight of approximately 148 kilodaltons.	rs72717009	Rheumatoid arthritis	rs72717009	Rheumatoid arthritis
chr1	161458205	161467880	FCGR2A	Alefacept	Immunosuppressive dimeric fusion protein that consists of the extracellular CD2-binding portion of the human leukocyte function antigen-3 (LFA-3) linked to the Fc (hinge, CH2 and CH3 domains) portion of human IgG1. Produced by CHO cells, mW is 91.4 kD.	rs72717009	Rheumatoid arthritis	rs72717009	Rheumatoid arthritis
chr1	161458205	161467880	FCGR2A	Alemtuzumab	Humanized monoclonal antibody specific to lymphocyte antigens. It is a recombinant DNA-derived humanized monoclonal antibody (Campath-1H) that is directed against the 21-28 kD cell surface glycoprotein,CD52. The Campath-1H antibody is an IgG1 kappa with human variable framework and constant regions, and complementarity-determining regions from a murine (rat) monoclonal antibody (Campath-1G). Camp…	rs72717009	Rheumatoid arthritis	rs72717009	Rheumatoid arthritis
chr1	161458205	161467880	FCGR2A	Basiliximab	A recombinant chimeric (murine/human) monoclonal antibody (IgG1k) that functions as an immunosuppressive agent, specifically binding to and blocking the interleukin-2 receptor a-chain (IL-2R alpha, also known as CD25 antigen) on the surface of activated T-lymphocytes. It is a 144 kDa glycoprotein obtained from fermentation of an established mouse myeloma cell line genetically engineered to expres…	rs72717009	Rheumatoid arthritis	rs72717009	Rheumatoid arthritis
chr1	161458205	161467880	FCGR2A	Bevacizumab	A recombinant humanized monoclonal IgG1 antibody that binds to and inhibits the biologic activity of human vascular endothelial growth factor (VEGF). Bevacizumab contains human framework regions and the complementarity-determining regions of a murine antibody that binds to VEGF. Bevacizumab is produced in a Chinese Hamster Ovary mammalian cell expression system in a nutrient medium containing the…	rs72717009	Rheumatoid arthritis	rs72717009	Rheumatoid arthritis
chr1	161458205	161467880	FCGR2A	Cetuximab	Cetuximab is an epidermal growth factor receptor binding FAB. Cetuximab is composed of the Fv (variable; antigen-binding) regions of the 225 murine EGFr monoclonal antibody specific for the N-terminal portion of human EGFr with human IgG1 heavy and kappa light chain constant (framework) regions. Cetuximab is marketed under the brand Erbitux® by Eli Lilly and Company. In the United States, a regim…	rs72717009	Rheumatoid arthritis	rs72717009	Rheumatoid arthritis
chr1	161458205	161467880	FCGR2A	Daclizumab	Humanized IgG1 Mab that binds to the human interleukin-2 receptor (anti-Tac or anti-CD25). Daclizumab is a composite of human (90%) and murine (10%) antibody sequences. The human sequences were derived from the constant domains of human IgG1 and the variable framework regions of the Eu myeloma antibody. The murine sequences were derived from the complementarity-determining regions of a murine ant…	rs72717009	Rheumatoid arthritis	rs72717009	Rheumatoid arthritis
chr1	161458205	161467880	FCGR2A	Efalizumab	Humanized IgG1 kappa isotype monoclonal antibody that binds to human CD11a. Efalizumab has a molecular weight of approximately 150 kilodaltons and is produced in a Chinese hamster ovary mammalian cell expression system in a nutrient medium containing the antibiotic gentamicin.	rs72717009	Rheumatoid arthritis	rs72717009	Rheumatoid arthritis
chr1	161458205	161467880	FCGR2A	Etanercept	Dimeric fusion protein consisting of the extracellular ligand-binding portion of the human 75 kilodalton (p75) tumor necrosis factor receptor (TNFR) linked to the Fc portion of human IgG1. The Fc component of etanercept contains the CH2 domain, the CH3 domain and hinge region, but not the CH1 domain of IgG1. Etanercept is produced by recombinant DNA technology in a Chinese hamster ovary (CHO) mam…	rs72717009	Rheumatoid arthritis	rs72717009	Rheumatoid arthritis
chr1	161458205	161467880	FCGR2A	Gemtuzumab ozogamicin	Gemtuzumab ozogamicin is a recombinant humanized IgG4 kappa antibody which is conjugated with calicheamicin derivative, a cytotoxic antitumor antibiotic isolated from fermentation of Micromonospora echinospora ssp. calichensis. Gemtuzumab ozogamicin has approximately 50% of the antibody loaded with 4-6 moles calicheamicin per mole of antibody [FDA Label]. The antibody is specifically directed aga…	rs72717009	Rheumatoid arthritis	rs72717009	Rheumatoid arthritis
chr1	161458205	161467880	FCGR2A	Ibritumomab tiuxetan	Indium or yttrium conjugated murine IgG1 kappa monoclonal antibody directed against the CD20 antigen, which is found on the surface of normal and malignant B lymphocytes. Ibritumomab is produced in Chinese hamster ovary cells and is composed of two murine gamma 1 heavy chains of 445 amino acids each and two kappa light chains of 213 amino acids each.	rs72717009	Rheumatoid arthritis	rs72717009	Rheumatoid arthritis
chr1	161458205	161467880	FCGR2A	Immune Globulin Human	Intravenous immunoglobulin (IVIg) is a mixture of IgG1 and other antibodies derived from healthy human plasma via Cohn fractionation. The purification process includes cold alcohol fractionation, polyethylene glycol precipitation, and ion exchange chromatography. IVIg contains the same distribution of IgG antibody subclasses as is found in the general human population. IgG subclasses are fully re…	rs72717009	Rheumatoid arthritis	rs72717009	Rheumatoid arthritis
chr1	161458205	161467880	FCGR2A	Muromonab	Murine monoclonal antibody specific to CD3 T-cell lymphocyte antigens. More specifically it is a purified murine (mouse) monoclonal antibody, directed against the CD3 (T3) receptor on the surface of human T-cells (T-lymphocytes) cultured using the murine ascites method. Muromonab is 93% monomeric immune globulin G type 2a (IgG2a).	rs72717009	Rheumatoid arthritis	rs72717009	Rheumatoid arthritis
chr1	161458205	161467880	FCGR2A	Natalizumab	Humanized IgG4k monoclonal antibody produced in murine myeloma cells. Natalizumab contains human framework regions and the complementarity-determining regions of a murine antibody that binds to a4-integrin. Natalizumab was voluntarily withdrawn from U.S. market because of risk of Progressive multifocal leukoencephalopathy (PML). It was returned to market July, 2006.	rs72717009	Rheumatoid arthritis	rs72717009	Rheumatoid arthritis
chr1	161458205	161467880	FCGR2A	Palivizumab	Humanized monoclonal antibody (IgG1k) produced by recombinant DNA technology, directed to an epitope in the A antigenic site of the F protein of respiratory syncytial virus (RSV). Synagis is a composite of human (95%) and murine (5%) antibody sequences. The human heavy chain sequence was derived from the constant domains of human IgG1 and the variable framework regions of the VH genes Cor (1) and…	rs72717009	Rheumatoid arthritis	rs72717009	Rheumatoid arthritis
chr1	161458205	161467880	ATF6	Pseudoephedrine	An alpha- and beta-adrenergic agonist that may also enhance release of norepinephrine. It has been used in the treatment of several disorders including asthma, heart failure, rhinitis, and urinary incontinence, and for its central nervous system stimulatory effects in the treatment of narcolepsy and depression. It has become less extensively used with the advent of more selective agonists.	rs72717009	Rheumatoid arthritis	rs72717009	Rheumatoid arthritis
chr1	161458205	161467880	FCGR2A	Rituximab	Rituxan is a genetically engineered chimeric murine/human monoclonal antibody directed against the CD20 antigen found on the surface of normal and malignant B lymphocytes. The antibody is an IgG1 kappa immunoglobulin containing murine light- and heavy-chain variable region sequences and human constant region sequences. Rituximab is composed of two heavy chains of 451 amino acids and two light cha…	rs72717009	Rheumatoid arthritis	rs72717009	Rheumatoid arthritis
chr1	161458205	161467880	FCGR2A	Sarilumab	Sarilumab is a fully human anti-IL-6R monoclonal IgG1 antibody that binds to both membrane bound and soluble interleukin 6 (IL-6) receptor forms, thus blocking the cis- and trans-inflammatory signalling cascades of IL-6 [A27262]. Sarilumab was developped by Sanofi and Regeneron Pharmaceuticals, Inc; it was US FDA-approved in May 2017 and followed by EU approval in June 2017 for the treatment of m…	rs72717009	Rheumatoid arthritis	rs72717009	Rheumatoid arthritis
chr1	161458205	161467880	FCGR2A	Tositumomab	Murine IgG2a lambda monoclonal antibody against CD20 antigen (2 heavy chains of 451 residues, 2 lambda chains of 220 residues). It is produced in an antibiotic-free culture of mammalian cells. It can be covalently linked to Iodine 131 (a radioactive isotope of iodine).	rs72717009	Rheumatoid arthritis	rs72717009	Rheumatoid arthritis
chr1	161458205	161467880	FCGR2A	Trastuzumab	A recombinant IgG1 kappa, humanized monoclonal antibody that selectively binds with high affinity in a cell-based assay (Kd = 5 nM) to the extracellular domain of the human epidermal growth factor receptor protein. Produced in CHO cell culture. In December 2017, FDA approved Ogivri (trastuzumab-dkst) as a biosimilar to Herceptin (trastuzumab) for the treatment of patients with breast or metastati…	rs72717009	Rheumatoid arthritis	rs72717009	Rheumatoid arthritis
chr1	161467881	161475214	ATF6	Pseudoephedrine	An alpha- and beta-adrenergic agonist that may also enhance release of norepinephrine. It has been used in the treatment of several disorders including asthma, heart failure, rhinitis, and urinary incontinence, and for its central nervous system stimulatory effects in the treatment of narcolepsy and depression. It has become less extensively used with the advent of more selective agonists.	rs72717009	Rheumatoid arthritis	rs72717009	Rheumatoid arthritis
chr1	161475215	161475902	ATF6	Pseudoephedrine	An alpha- and beta-adrenergic agonist that may also enhance release of norepinephrine. It has been used in the treatment of several disorders including asthma, heart failure, rhinitis, and urinary incontinence, and for its central nervous system stimulatory effects in the treatment of narcolepsy and depression. It has become less extensively used with the advent of more selective agonists.	rs72717009	Rheumatoid arthritis
chr1	161475903	161479234	ATF6	Pseudoephedrine	An alpha- and beta-adrenergic agonist that may also enhance release of norepinephrine. It has been used in the treatment of several disorders including asthma, heart failure, rhinitis, and urinary incontinence, and for its central nervous system stimulatory effects in the treatment of narcolepsy and depression. It has become less extensively used with the advent of more selective agonists.	rs72717009	Rheumatoid arthritis	rs72717009	Rheumatoid arthritis
chr1	161479235	161485342	ATF6	Pseudoephedrine	An alpha- and beta-adrenergic agonist that may also enhance release of norepinephrine. It has been used in the treatment of several disorders including asthma, heart failure, rhinitis, and urinary incontinence, and for its central nervous system stimulatory effects in the treatment of narcolepsy and depression. It has become less extensively used with the advent of more selective agonists.	rs72717009	Rheumatoid arthritis	rs72717009	Rheumatoid arthritis
chr1	161517150	161521338	ATF6	Pseudoephedrine	An alpha- and beta-adrenergic agonist that may also enhance release of norepinephrine. It has been used in the treatment of several disorders including asthma, heart failure, rhinitis, and urinary incontinence, and for its central nervous system stimulatory effects in the treatment of narcolepsy and depression. It has become less extensively used with the advent of more selective agonists.	rs12129787, rs79568124	Chronic inflammatory diseases (ankylosing spondylitis, Crohn's disease, psoriasis, primary sclerosing cholangitis, ulcerative colitis) (pleiotropy), Systemic lupus erythematosus	rs12129787, rs17400517, rs34436026, rs67418890, rs79568124	Blood protein levels, Chronic inflammatory diseases (ankylosing spondylitis, Crohn's disease, psoriasis, primary sclerosing cholangitis, ulcerative colitis) (pleiotropy), Hematocrit, Lipid metabolism phenotypes, Systemic lupus erythematosus
chr1	161638681	161658717	FCGR2A	Abciximab	Abciximab is a Fab fragment of the chimeric human-murine monoclonal antibody 7E3. Abciximab binds to the glycoprotein (GP) IIb/IIIa receptor of human platelets and inhibits platelet aggregation by preventing the binding of fibrinogen, von Willebrand factor, and other adhesive molecules. It also binds to vitronectin (αvβ3) receptor found on platelets and vessel wall endothelial and smooth muscle c…			rs201950044, rs61804164	Granulocyte count, Myeloid white cell count, Neutrophil count, Sum basophil neutrophil counts, Sum neutrophil eosinophil counts, White blood cell count, Hemoglobin concentration
chr1	161638681	161658717	FCGR2A	Adalimumab	Adalimumab is a human monoclonal antibody against TNF-alpha. It is produced by recombinant DNA technology using a mammalian cell expression system. It consists of 1330 amino acids and has a molecular weight of approximately 148 kilodaltons.			rs201950044, rs61804164	Granulocyte count, Myeloid white cell count, Neutrophil count, Sum basophil neutrophil counts, Sum neutrophil eosinophil counts, White blood cell count, Hemoglobin concentration
chr1	161638681	161658717	FCGR2A	Alefacept	Immunosuppressive dimeric fusion protein that consists of the extracellular CD2-binding portion of the human leukocyte function antigen-3 (LFA-3) linked to the Fc (hinge, CH2 and CH3 domains) portion of human IgG1. Produced by CHO cells, mW is 91.4 kD.			rs201950044, rs61804164	Granulocyte count, Myeloid white cell count, Neutrophil count, Sum basophil neutrophil counts, Sum neutrophil eosinophil counts, White blood cell count, Hemoglobin concentration
chr1	161638681	161658717	FCGR2A	Alemtuzumab	Humanized monoclonal antibody specific to lymphocyte antigens. It is a recombinant DNA-derived humanized monoclonal antibody (Campath-1H) that is directed against the 21-28 kD cell surface glycoprotein,CD52. The Campath-1H antibody is an IgG1 kappa with human variable framework and constant regions, and complementarity-determining regions from a murine (rat) monoclonal antibody (Campath-1G). Camp…			rs201950044, rs61804164	Granulocyte count, Myeloid white cell count, Neutrophil count, Sum basophil neutrophil counts, Sum neutrophil eosinophil counts, White blood cell count, Hemoglobin concentration
chr1	161638681	161658717	FCGR2A	Basiliximab	A recombinant chimeric (murine/human) monoclonal antibody (IgG1k) that functions as an immunosuppressive agent, specifically binding to and blocking the interleukin-2 receptor a-chain (IL-2R alpha, also known as CD25 antigen) on the surface of activated T-lymphocytes. It is a 144 kDa glycoprotein obtained from fermentation of an established mouse myeloma cell line genetically engineered to expres…			rs201950044, rs61804164	Granulocyte count, Myeloid white cell count, Neutrophil count, Sum basophil neutrophil counts, Sum neutrophil eosinophil counts, White blood cell count, Hemoglobin concentration
chr1	161638681	161658717	FCGR2A	Bevacizumab	A recombinant humanized monoclonal IgG1 antibody that binds to and inhibits the biologic activity of human vascular endothelial growth factor (VEGF). Bevacizumab contains human framework regions and the complementarity-determining regions of a murine antibody that binds to VEGF. Bevacizumab is produced in a Chinese Hamster Ovary mammalian cell expression system in a nutrient medium containing the…			rs201950044, rs61804164	Granulocyte count, Myeloid white cell count, Neutrophil count, Sum basophil neutrophil counts, Sum neutrophil eosinophil counts, White blood cell count, Hemoglobin concentration
chr1	161638681	161658717	FCGR2A	Cetuximab	Cetuximab is an epidermal growth factor receptor binding FAB. Cetuximab is composed of the Fv (variable; antigen-binding) regions of the 225 murine EGFr monoclonal antibody specific for the N-terminal portion of human EGFr with human IgG1 heavy and kappa light chain constant (framework) regions. Cetuximab is marketed under the brand Erbitux® by Eli Lilly and Company. In the United States, a regim…			rs201950044, rs61804164	Granulocyte count, Myeloid white cell count, Neutrophil count, Sum basophil neutrophil counts, Sum neutrophil eosinophil counts, White blood cell count, Hemoglobin concentration
chr1	161638681	161658717	FCGR2A	Daclizumab	Humanized IgG1 Mab that binds to the human interleukin-2 receptor (anti-Tac or anti-CD25). Daclizumab is a composite of human (90%) and murine (10%) antibody sequences. The human sequences were derived from the constant domains of human IgG1 and the variable framework regions of the Eu myeloma antibody. The murine sequences were derived from the complementarity-determining regions of a murine ant…			rs201950044, rs61804164	Granulocyte count, Myeloid white cell count, Neutrophil count, Sum basophil neutrophil counts, Sum neutrophil eosinophil counts, White blood cell count, Hemoglobin concentration
chr1	161638681	161658717	FCGR2A	Efalizumab	Humanized IgG1 kappa isotype monoclonal antibody that binds to human CD11a. Efalizumab has a molecular weight of approximately 150 kilodaltons and is produced in a Chinese hamster ovary mammalian cell expression system in a nutrient medium containing the antibiotic gentamicin.			rs201950044, rs61804164	Granulocyte count, Myeloid white cell count, Neutrophil count, Sum basophil neutrophil counts, Sum neutrophil eosinophil counts, White blood cell count, Hemoglobin concentration
chr1	161638681	161658717	FCGR2A	Etanercept	Dimeric fusion protein consisting of the extracellular ligand-binding portion of the human 75 kilodalton (p75) tumor necrosis factor receptor (TNFR) linked to the Fc portion of human IgG1. The Fc component of etanercept contains the CH2 domain, the CH3 domain and hinge region, but not the CH1 domain of IgG1. Etanercept is produced by recombinant DNA technology in a Chinese hamster ovary (CHO) mam…			rs201950044, rs61804164	Granulocyte count, Myeloid white cell count, Neutrophil count, Sum basophil neutrophil counts, Sum neutrophil eosinophil counts, White blood cell count, Hemoglobin concentration
chr1	161638681	161658717	FCGR2A	Gemtuzumab ozogamicin	Gemtuzumab ozogamicin is a recombinant humanized IgG4 kappa antibody which is conjugated with calicheamicin derivative, a cytotoxic antitumor antibiotic isolated from fermentation of Micromonospora echinospora ssp. calichensis. Gemtuzumab ozogamicin has approximately 50% of the antibody loaded with 4-6 moles calicheamicin per mole of antibody [FDA Label]. The antibody is specifically directed aga…			rs201950044, rs61804164	Granulocyte count, Myeloid white cell count, Neutrophil count, Sum basophil neutrophil counts, Sum neutrophil eosinophil counts, White blood cell count, Hemoglobin concentration
chr1	161638681	161658717	FCGR2A	Ibritumomab tiuxetan	Indium or yttrium conjugated murine IgG1 kappa monoclonal antibody directed against the CD20 antigen, which is found on the surface of normal and malignant B lymphocytes. Ibritumomab is produced in Chinese hamster ovary cells and is composed of two murine gamma 1 heavy chains of 445 amino acids each and two kappa light chains of 213 amino acids each.			rs201950044, rs61804164	Granulocyte count, Myeloid white cell count, Neutrophil count, Sum basophil neutrophil counts, Sum neutrophil eosinophil counts, White blood cell count, Hemoglobin concentration
chr1	161638681	161658717	FCGR2A	Immune Globulin Human	Intravenous immunoglobulin (IVIg) is a mixture of IgG1 and other antibodies derived from healthy human plasma via Cohn fractionation. The purification process includes cold alcohol fractionation, polyethylene glycol precipitation, and ion exchange chromatography. IVIg contains the same distribution of IgG antibody subclasses as is found in the general human population. IgG subclasses are fully re…			rs201950044, rs61804164	Granulocyte count, Myeloid white cell count, Neutrophil count, Sum basophil neutrophil counts, Sum neutrophil eosinophil counts, White blood cell count, Hemoglobin concentration
chr1	161638681	161658717	FCGR2A	Muromonab	Murine monoclonal antibody specific to CD3 T-cell lymphocyte antigens. More specifically it is a purified murine (mouse) monoclonal antibody, directed against the CD3 (T3) receptor on the surface of human T-cells (T-lymphocytes) cultured using the murine ascites method. Muromonab is 93% monomeric immune globulin G type 2a (IgG2a).			rs201950044, rs61804164	Granulocyte count, Myeloid white cell count, Neutrophil count, Sum basophil neutrophil counts, Sum neutrophil eosinophil counts, White blood cell count, Hemoglobin concentration
chr1	161638681	161658717	FCGR2A	Natalizumab	Humanized IgG4k monoclonal antibody produced in murine myeloma cells. Natalizumab contains human framework regions and the complementarity-determining regions of a murine antibody that binds to a4-integrin. Natalizumab was voluntarily withdrawn from U.S. market because of risk of Progressive multifocal leukoencephalopathy (PML). It was returned to market July, 2006.			rs201950044, rs61804164	Granulocyte count, Myeloid white cell count, Neutrophil count, Sum basophil neutrophil counts, Sum neutrophil eosinophil counts, White blood cell count, Hemoglobin concentration
chr1	161638681	161658717	FCGR2A	Palivizumab	Humanized monoclonal antibody (IgG1k) produced by recombinant DNA technology, directed to an epitope in the A antigenic site of the F protein of respiratory syncytial virus (RSV). Synagis is a composite of human (95%) and murine (5%) antibody sequences. The human heavy chain sequence was derived from the constant domains of human IgG1 and the variable framework regions of the VH genes Cor (1) and…			rs201950044, rs61804164	Granulocyte count, Myeloid white cell count, Neutrophil count, Sum basophil neutrophil counts, Sum neutrophil eosinophil counts, White blood cell count, Hemoglobin concentration
chr1	161638681	161658717	FCGR2A	Rituximab	Rituxan is a genetically engineered chimeric murine/human monoclonal antibody directed against the CD20 antigen found on the surface of normal and malignant B lymphocytes. The antibody is an IgG1 kappa immunoglobulin containing murine light- and heavy-chain variable region sequences and human constant region sequences. Rituximab is composed of two heavy chains of 451 amino acids and two light cha…			rs201950044, rs61804164	Granulocyte count, Myeloid white cell count, Neutrophil count, Sum basophil neutrophil counts, Sum neutrophil eosinophil counts, White blood cell count, Hemoglobin concentration
chr1	161638681	161658717	FCGR2A	Sarilumab	Sarilumab is a fully human anti-IL-6R monoclonal IgG1 antibody that binds to both membrane bound and soluble interleukin 6 (IL-6) receptor forms, thus blocking the cis- and trans-inflammatory signalling cascades of IL-6 [A27262]. Sarilumab was developped by Sanofi and Regeneron Pharmaceuticals, Inc; it was US FDA-approved in May 2017 and followed by EU approval in June 2017 for the treatment of m…			rs201950044, rs61804164	Granulocyte count, Myeloid white cell count, Neutrophil count, Sum basophil neutrophil counts, Sum neutrophil eosinophil counts, White blood cell count, Hemoglobin concentration
chr1	161638681	161658717	SDHC	Succinic acid	A water-soluble, colorless crystal with an acid taste that is used as a chemical intermediate, in medicine, the manufacture of lacquers, and to make perfume esters. It is also used in foods as a sequestrant, buffer, and a neutralizing agent. (Hawley's Condensed Chemical Dictionary, 12th ed, p1099; McGraw-Hill Dictionary of Scientific and Technical Terms, 4th ed, p1851)			rs201950044, rs61804164	Granulocyte count, Myeloid white cell count, Neutrophil count, Sum basophil neutrophil counts, Sum neutrophil eosinophil counts, White blood cell count, Hemoglobin concentration
chr1	161638681	161658717	FCGR2A	Tositumomab	Murine IgG2a lambda monoclonal antibody against CD20 antigen (2 heavy chains of 451 residues, 2 lambda chains of 220 residues). It is produced in an antibiotic-free culture of mammalian cells. It can be covalently linked to Iodine 131 (a radioactive isotope of iodine).			rs201950044, rs61804164	Granulocyte count, Myeloid white cell count, Neutrophil count, Sum basophil neutrophil counts, Sum neutrophil eosinophil counts, White blood cell count, Hemoglobin concentration
chr1	161638681	161658717	FCGR2A	Trastuzumab	A recombinant IgG1 kappa, humanized monoclonal antibody that selectively binds with high affinity in a cell-based assay (Kd = 5 nM) to the extracellular domain of the human epidermal growth factor receptor protein. Produced in CHO cell culture. In December 2017, FDA approved Ogivri (trastuzumab-dkst) as a biosimilar to Herceptin (trastuzumab) for the treatment of patients with breast or metastati…			rs201950044, rs61804164	Granulocyte count, Myeloid white cell count, Neutrophil count, Sum basophil neutrophil counts, Sum neutrophil eosinophil counts, White blood cell count, Hemoglobin concentration
chr1	161674767	161677875	FCGR2A	Abciximab	Abciximab is a Fab fragment of the chimeric human-murine monoclonal antibody 7E3. Abciximab binds to the glycoprotein (GP) IIb/IIIa receptor of human platelets and inhibits platelet aggregation by preventing the binding of fibrinogen, von Willebrand factor, and other adhesive molecules. It also binds to vitronectin (αvβ3) receptor found on platelets and vessel wall endothelial and smooth muscle c…			rs1256288, rs17413015, rs6427615, rs6665610, rs6668534, rs72480273	Birth weight, Blood protein levels, Serum total protein level
chr1	161674767	161677875	FCGR2A	Adalimumab	Adalimumab is a human monoclonal antibody against TNF-alpha. It is produced by recombinant DNA technology using a mammalian cell expression system. It consists of 1330 amino acids and has a molecular weight of approximately 148 kilodaltons.			rs1256288, rs17413015, rs6427615, rs6665610, rs6668534, rs72480273	Birth weight, Blood protein levels, Serum total protein level
chr1	161674767	161677875	FCGR2A	Alefacept	Immunosuppressive dimeric fusion protein that consists of the extracellular CD2-binding portion of the human leukocyte function antigen-3 (LFA-3) linked to the Fc (hinge, CH2 and CH3 domains) portion of human IgG1. Produced by CHO cells, mW is 91.4 kD.			rs1256288, rs17413015, rs6427615, rs6665610, rs6668534, rs72480273	Birth weight, Blood protein levels, Serum total protein level
chr1	161674767	161677875	FCGR2A	Alemtuzumab	Humanized monoclonal antibody specific to lymphocyte antigens. It is a recombinant DNA-derived humanized monoclonal antibody (Campath-1H) that is directed against the 21-28 kD cell surface glycoprotein,CD52. The Campath-1H antibody is an IgG1 kappa with human variable framework and constant regions, and complementarity-determining regions from a murine (rat) monoclonal antibody (Campath-1G). Camp…			rs1256288, rs17413015, rs6427615, rs6665610, rs6668534, rs72480273	Birth weight, Blood protein levels, Serum total protein level
chr1	161674767	161677875	FCGR2A	Basiliximab	A recombinant chimeric (murine/human) monoclonal antibody (IgG1k) that functions as an immunosuppressive agent, specifically binding to and blocking the interleukin-2 receptor a-chain (IL-2R alpha, also known as CD25 antigen) on the surface of activated T-lymphocytes. It is a 144 kDa glycoprotein obtained from fermentation of an established mouse myeloma cell line genetically engineered to expres…			rs1256288, rs17413015, rs6427615, rs6665610, rs6668534, rs72480273	Birth weight, Blood protein levels, Serum total protein level
chr1	161674767	161677875	FCGR2A	Bevacizumab	A recombinant humanized monoclonal IgG1 antibody that binds to and inhibits the biologic activity of human vascular endothelial growth factor (VEGF). Bevacizumab contains human framework regions and the complementarity-determining regions of a murine antibody that binds to VEGF. Bevacizumab is produced in a Chinese Hamster Ovary mammalian cell expression system in a nutrient medium containing the…			rs1256288, rs17413015, rs6427615, rs6665610, rs6668534, rs72480273	Birth weight, Blood protein levels, Serum total protein level
chr1	161674767	161677875	FCGR2A	Cetuximab	Cetuximab is an epidermal growth factor receptor binding FAB. Cetuximab is composed of the Fv (variable; antigen-binding) regions of the 225 murine EGFr monoclonal antibody specific for the N-terminal portion of human EGFr with human IgG1 heavy and kappa light chain constant (framework) regions. Cetuximab is marketed under the brand Erbitux® by Eli Lilly and Company. In the United States, a regim…			rs1256288, rs17413015, rs6427615, rs6665610, rs6668534, rs72480273	Birth weight, Blood protein levels, Serum total protein level
chr1	161674767	161677875	FCGR2A	Daclizumab	Humanized IgG1 Mab that binds to the human interleukin-2 receptor (anti-Tac or anti-CD25). Daclizumab is a composite of human (90%) and murine (10%) antibody sequences. The human sequences were derived from the constant domains of human IgG1 and the variable framework regions of the Eu myeloma antibody. The murine sequences were derived from the complementarity-determining regions of a murine ant…			rs1256288, rs17413015, rs6427615, rs6665610, rs6668534, rs72480273	Birth weight, Blood protein levels, Serum total protein level
chr1	161674767	161677875	FCGR2A	Efalizumab	Humanized IgG1 kappa isotype monoclonal antibody that binds to human CD11a. Efalizumab has a molecular weight of approximately 150 kilodaltons and is produced in a Chinese hamster ovary mammalian cell expression system in a nutrient medium containing the antibiotic gentamicin.			rs1256288, rs17413015, rs6427615, rs6665610, rs6668534, rs72480273	Birth weight, Blood protein levels, Serum total protein level
chr1	161674767	161677875	FCGR2A	Etanercept	Dimeric fusion protein consisting of the extracellular ligand-binding portion of the human 75 kilodalton (p75) tumor necrosis factor receptor (TNFR) linked to the Fc portion of human IgG1. The Fc component of etanercept contains the CH2 domain, the CH3 domain and hinge region, but not the CH1 domain of IgG1. Etanercept is produced by recombinant DNA technology in a Chinese hamster ovary (CHO) mam…			rs1256288, rs17413015, rs6427615, rs6665610, rs6668534, rs72480273	Birth weight, Blood protein levels, Serum total protein level
chr1	161674767	161677875	FCGR2A	Gemtuzumab ozogamicin	Gemtuzumab ozogamicin is a recombinant humanized IgG4 kappa antibody which is conjugated with calicheamicin derivative, a cytotoxic antitumor antibiotic isolated from fermentation of Micromonospora echinospora ssp. calichensis. Gemtuzumab ozogamicin has approximately 50% of the antibody loaded with 4-6 moles calicheamicin per mole of antibody [FDA Label]. The antibody is specifically directed aga…			rs1256288, rs17413015, rs6427615, rs6665610, rs6668534, rs72480273	Birth weight, Blood protein levels, Serum total protein level
chr1	161674767	161677875	FCGR2A	Ibritumomab tiuxetan	Indium or yttrium conjugated murine IgG1 kappa monoclonal antibody directed against the CD20 antigen, which is found on the surface of normal and malignant B lymphocytes. Ibritumomab is produced in Chinese hamster ovary cells and is composed of two murine gamma 1 heavy chains of 445 amino acids each and two kappa light chains of 213 amino acids each.			rs1256288, rs17413015, rs6427615, rs6665610, rs6668534, rs72480273	Birth weight, Blood protein levels, Serum total protein level
chr1	161674767	161677875	FCGR2A	Immune Globulin Human	Intravenous immunoglobulin (IVIg) is a mixture of IgG1 and other antibodies derived from healthy human plasma via Cohn fractionation. The purification process includes cold alcohol fractionation, polyethylene glycol precipitation, and ion exchange chromatography. IVIg contains the same distribution of IgG antibody subclasses as is found in the general human population. IgG subclasses are fully re…			rs1256288, rs17413015, rs6427615, rs6665610, rs6668534, rs72480273	Birth weight, Blood protein levels, Serum total protein level
chr1	161674767	161677875	FCGR2A	Muromonab	Murine monoclonal antibody specific to CD3 T-cell lymphocyte antigens. More specifically it is a purified murine (mouse) monoclonal antibody, directed against the CD3 (T3) receptor on the surface of human T-cells (T-lymphocytes) cultured using the murine ascites method. Muromonab is 93% monomeric immune globulin G type 2a (IgG2a).			rs1256288, rs17413015, rs6427615, rs6665610, rs6668534, rs72480273	Birth weight, Blood protein levels, Serum total protein level
chr1	161674767	161677875	FCGR2A	Natalizumab	Humanized IgG4k monoclonal antibody produced in murine myeloma cells. Natalizumab contains human framework regions and the complementarity-determining regions of a murine antibody that binds to a4-integrin. Natalizumab was voluntarily withdrawn from U.S. market because of risk of Progressive multifocal leukoencephalopathy (PML). It was returned to market July, 2006.			rs1256288, rs17413015, rs6427615, rs6665610, rs6668534, rs72480273	Birth weight, Blood protein levels, Serum total protein level
chr1	161674767	161677875	FCGR2A	Palivizumab	Humanized monoclonal antibody (IgG1k) produced by recombinant DNA technology, directed to an epitope in the A antigenic site of the F protein of respiratory syncytial virus (RSV). Synagis is a composite of human (95%) and murine (5%) antibody sequences. The human heavy chain sequence was derived from the constant domains of human IgG1 and the variable framework regions of the VH genes Cor (1) and…			rs1256288, rs17413015, rs6427615, rs6665610, rs6668534, rs72480273	Birth weight, Blood protein levels, Serum total protein level
chr1	161674767	161677875	FCGR2A	Rituximab	Rituxan is a genetically engineered chimeric murine/human monoclonal antibody directed against the CD20 antigen found on the surface of normal and malignant B lymphocytes. The antibody is an IgG1 kappa immunoglobulin containing murine light- and heavy-chain variable region sequences and human constant region sequences. Rituximab is composed of two heavy chains of 451 amino acids and two light cha…			rs1256288, rs17413015, rs6427615, rs6665610, rs6668534, rs72480273	Birth weight, Blood protein levels, Serum total protein level
chr1	161674767	161677875	FCGR2A	Sarilumab	Sarilumab is a fully human anti-IL-6R monoclonal IgG1 antibody that binds to both membrane bound and soluble interleukin 6 (IL-6) receptor forms, thus blocking the cis- and trans-inflammatory signalling cascades of IL-6 [A27262]. Sarilumab was developped by Sanofi and Regeneron Pharmaceuticals, Inc; it was US FDA-approved in May 2017 and followed by EU approval in June 2017 for the treatment of m…			rs1256288, rs17413015, rs6427615, rs6665610, rs6668534, rs72480273	Birth weight, Blood protein levels, Serum total protein level
chr1	161674767	161677875	FCGR2A	Tositumomab	Murine IgG2a lambda monoclonal antibody against CD20 antigen (2 heavy chains of 451 residues, 2 lambda chains of 220 residues). It is produced in an antibiotic-free culture of mammalian cells. It can be covalently linked to Iodine 131 (a radioactive isotope of iodine).			rs1256288, rs17413015, rs6427615, rs6665610, rs6668534, rs72480273	Birth weight, Blood protein levels, Serum total protein level
chr1	161674767	161677875	FCGR2A	Trastuzumab	A recombinant IgG1 kappa, humanized monoclonal antibody that selectively binds with high affinity in a cell-based assay (Kd = 5 nM) to the extracellular domain of the human epidermal growth factor receptor protein. Produced in CHO cell culture. In December 2017, FDA approved Ogivri (trastuzumab-dkst) as a biosimilar to Herceptin (trastuzumab) for the treatment of patients with breast or metastati…			rs1256288, rs17413015, rs6427615, rs6665610, rs6668534, rs72480273	Birth weight, Blood protein levels, Serum total protein level
chr1	161680035	161682707	FCGR2A	Abciximab	Abciximab is a Fab fragment of the chimeric human-murine monoclonal antibody 7E3. Abciximab binds to the glycoprotein (GP) IIb/IIIa receptor of human platelets and inhibits platelet aggregation by preventing the binding of fibrinogen, von Willebrand factor, and other adhesive molecules. It also binds to vitronectin (αvβ3) receptor found on platelets and vessel wall endothelial and smooth muscle c…			rs10917717, rs1256288, rs6671332	Albumin-globulin ratio, Blood protein levels, Non-albumin protein levels
chr1	161680035	161682707	FCGR2A	Adalimumab	Adalimumab is a human monoclonal antibody against TNF-alpha. It is produced by recombinant DNA technology using a mammalian cell expression system. It consists of 1330 amino acids and has a molecular weight of approximately 148 kilodaltons.			rs10917717, rs1256288, rs6671332	Albumin-globulin ratio, Blood protein levels, Non-albumin protein levels
chr1	161680035	161682707	FCGR2A	Alefacept	Immunosuppressive dimeric fusion protein that consists of the extracellular CD2-binding portion of the human leukocyte function antigen-3 (LFA-3) linked to the Fc (hinge, CH2 and CH3 domains) portion of human IgG1. Produced by CHO cells, mW is 91.4 kD.			rs10917717, rs1256288, rs6671332	Albumin-globulin ratio, Blood protein levels, Non-albumin protein levels
chr1	161680035	161682707	FCGR2A	Alemtuzumab	Humanized monoclonal antibody specific to lymphocyte antigens. It is a recombinant DNA-derived humanized monoclonal antibody (Campath-1H) that is directed against the 21-28 kD cell surface glycoprotein,CD52. The Campath-1H antibody is an IgG1 kappa with human variable framework and constant regions, and complementarity-determining regions from a murine (rat) monoclonal antibody (Campath-1G). Camp…			rs10917717, rs1256288, rs6671332	Albumin-globulin ratio, Blood protein levels, Non-albumin protein levels
chr1	161680035	161682707	FCGR2A	Basiliximab	A recombinant chimeric (murine/human) monoclonal antibody (IgG1k) that functions as an immunosuppressive agent, specifically binding to and blocking the interleukin-2 receptor a-chain (IL-2R alpha, also known as CD25 antigen) on the surface of activated T-lymphocytes. It is a 144 kDa glycoprotein obtained from fermentation of an established mouse myeloma cell line genetically engineered to expres…			rs10917717, rs1256288, rs6671332	Albumin-globulin ratio, Blood protein levels, Non-albumin protein levels
chr1	161680035	161682707	FCGR2A	Bevacizumab	A recombinant humanized monoclonal IgG1 antibody that binds to and inhibits the biologic activity of human vascular endothelial growth factor (VEGF). Bevacizumab contains human framework regions and the complementarity-determining regions of a murine antibody that binds to VEGF. Bevacizumab is produced in a Chinese Hamster Ovary mammalian cell expression system in a nutrient medium containing the…			rs10917717, rs1256288, rs6671332	Albumin-globulin ratio, Blood protein levels, Non-albumin protein levels
chr1	161680035	161682707	FCGR2A	Cetuximab	Cetuximab is an epidermal growth factor receptor binding FAB. Cetuximab is composed of the Fv (variable; antigen-binding) regions of the 225 murine EGFr monoclonal antibody specific for the N-terminal portion of human EGFr with human IgG1 heavy and kappa light chain constant (framework) regions. Cetuximab is marketed under the brand Erbitux® by Eli Lilly and Company. In the United States, a regim…			rs10917717, rs1256288, rs6671332	Albumin-globulin ratio, Blood protein levels, Non-albumin protein levels
chr1	161680035	161682707	FCGR2A	Daclizumab	Humanized IgG1 Mab that binds to the human interleukin-2 receptor (anti-Tac or anti-CD25). Daclizumab is a composite of human (90%) and murine (10%) antibody sequences. The human sequences were derived from the constant domains of human IgG1 and the variable framework regions of the Eu myeloma antibody. The murine sequences were derived from the complementarity-determining regions of a murine ant…			rs10917717, rs1256288, rs6671332	Albumin-globulin ratio, Blood protein levels, Non-albumin protein levels
chr1	161680035	161682707	FCGR2A	Efalizumab	Humanized IgG1 kappa isotype monoclonal antibody that binds to human CD11a. Efalizumab has a molecular weight of approximately 150 kilodaltons and is produced in a Chinese hamster ovary mammalian cell expression system in a nutrient medium containing the antibiotic gentamicin.			rs10917717, rs1256288, rs6671332	Albumin-globulin ratio, Blood protein levels, Non-albumin protein levels
chr1	161680035	161682707	FCGR2A	Etanercept	Dimeric fusion protein consisting of the extracellular ligand-binding portion of the human 75 kilodalton (p75) tumor necrosis factor receptor (TNFR) linked to the Fc portion of human IgG1. The Fc component of etanercept contains the CH2 domain, the CH3 domain and hinge region, but not the CH1 domain of IgG1. Etanercept is produced by recombinant DNA technology in a Chinese hamster ovary (CHO) mam…			rs10917717, rs1256288, rs6671332	Albumin-globulin ratio, Blood protein levels, Non-albumin protein levels
chr1	161680035	161682707	FCGR2A	Gemtuzumab ozogamicin	Gemtuzumab ozogamicin is a recombinant humanized IgG4 kappa antibody which is conjugated with calicheamicin derivative, a cytotoxic antitumor antibiotic isolated from fermentation of Micromonospora echinospora ssp. calichensis. Gemtuzumab ozogamicin has approximately 50% of the antibody loaded with 4-6 moles calicheamicin per mole of antibody [FDA Label]. The antibody is specifically directed aga…			rs10917717, rs1256288, rs6671332	Albumin-globulin ratio, Blood protein levels, Non-albumin protein levels
chr1	161680035	161682707	FCGR2A	Ibritumomab tiuxetan	Indium or yttrium conjugated murine IgG1 kappa monoclonal antibody directed against the CD20 antigen, which is found on the surface of normal and malignant B lymphocytes. Ibritumomab is produced in Chinese hamster ovary cells and is composed of two murine gamma 1 heavy chains of 445 amino acids each and two kappa light chains of 213 amino acids each.			rs10917717, rs1256288, rs6671332	Albumin-globulin ratio, Blood protein levels, Non-albumin protein levels
chr1	161680035	161682707	FCGR2A	Immune Globulin Human	Intravenous immunoglobulin (IVIg) is a mixture of IgG1 and other antibodies derived from healthy human plasma via Cohn fractionation. The purification process includes cold alcohol fractionation, polyethylene glycol precipitation, and ion exchange chromatography. IVIg contains the same distribution of IgG antibody subclasses as is found in the general human population. IgG subclasses are fully re…			rs10917717, rs1256288, rs6671332	Albumin-globulin ratio, Blood protein levels, Non-albumin protein levels
chr1	161680035	161682707	FCGR2A	Muromonab	Murine monoclonal antibody specific to CD3 T-cell lymphocyte antigens. More specifically it is a purified murine (mouse) monoclonal antibody, directed against the CD3 (T3) receptor on the surface of human T-cells (T-lymphocytes) cultured using the murine ascites method. Muromonab is 93% monomeric immune globulin G type 2a (IgG2a).			rs10917717, rs1256288, rs6671332	Albumin-globulin ratio, Blood protein levels, Non-albumin protein levels
chr1	161680035	161682707	FCGR2A	Natalizumab	Humanized IgG4k monoclonal antibody produced in murine myeloma cells. Natalizumab contains human framework regions and the complementarity-determining regions of a murine antibody that binds to a4-integrin. Natalizumab was voluntarily withdrawn from U.S. market because of risk of Progressive multifocal leukoencephalopathy (PML). It was returned to market July, 2006.			rs10917717, rs1256288, rs6671332	Albumin-globulin ratio, Blood protein levels, Non-albumin protein levels
chr1	161680035	161682707	FCGR2A	Palivizumab	Humanized monoclonal antibody (IgG1k) produced by recombinant DNA technology, directed to an epitope in the A antigenic site of the F protein of respiratory syncytial virus (RSV). Synagis is a composite of human (95%) and murine (5%) antibody sequences. The human heavy chain sequence was derived from the constant domains of human IgG1 and the variable framework regions of the VH genes Cor (1) and…			rs10917717, rs1256288, rs6671332	Albumin-globulin ratio, Blood protein levels, Non-albumin protein levels
chr1	161680035	161682707	FCGR2A	Rituximab	Rituxan is a genetically engineered chimeric murine/human monoclonal antibody directed against the CD20 antigen found on the surface of normal and malignant B lymphocytes. The antibody is an IgG1 kappa immunoglobulin containing murine light- and heavy-chain variable region sequences and human constant region sequences. Rituximab is composed of two heavy chains of 451 amino acids and two light cha…			rs10917717, rs1256288, rs6671332	Albumin-globulin ratio, Blood protein levels, Non-albumin protein levels
chr1	161680035	161682707	FCGR2A	Sarilumab	Sarilumab is a fully human anti-IL-6R monoclonal IgG1 antibody that binds to both membrane bound and soluble interleukin 6 (IL-6) receptor forms, thus blocking the cis- and trans-inflammatory signalling cascades of IL-6 [A27262]. Sarilumab was developped by Sanofi and Regeneron Pharmaceuticals, Inc; it was US FDA-approved in May 2017 and followed by EU approval in June 2017 for the treatment of m…			rs10917717, rs1256288, rs6671332	Albumin-globulin ratio, Blood protein levels, Non-albumin protein levels
chr1	161680035	161682707	FCGR2A	Tositumomab	Murine IgG2a lambda monoclonal antibody against CD20 antigen (2 heavy chains of 451 residues, 2 lambda chains of 220 residues). It is produced in an antibiotic-free culture of mammalian cells. It can be covalently linked to Iodine 131 (a radioactive isotope of iodine).			rs10917717, rs1256288, rs6671332	Albumin-globulin ratio, Blood protein levels, Non-albumin protein levels
chr1	161680035	161682707	FCGR2A	Trastuzumab	A recombinant IgG1 kappa, humanized monoclonal antibody that selectively binds with high affinity in a cell-based assay (Kd = 5 nM) to the extracellular domain of the human epidermal growth factor receptor protein. Produced in CHO cell culture. In December 2017, FDA approved Ogivri (trastuzumab-dkst) as a biosimilar to Herceptin (trastuzumab) for the treatment of patients with breast or metastati…			rs10917717, rs1256288, rs6671332	Albumin-globulin ratio, Blood protein levels, Non-albumin protein levels
chr1	161682708	161686761	FCGR2A	Abciximab	Abciximab is a Fab fragment of the chimeric human-murine monoclonal antibody 7E3. Abciximab binds to the glycoprotein (GP) IIb/IIIa receptor of human platelets and inhibits platelet aggregation by preventing the binding of fibrinogen, von Willebrand factor, and other adhesive molecules. It also binds to vitronectin (αvβ3) receptor found on platelets and vessel wall endothelial and smooth muscle c…			rs10917717, rs114931935, rs1256288, rs6671332	Albumin-globulin ratio, Blood protein levels, Chronic bronchitis in chronic obstructive pulmonary disease, Non-albumin protein levels
chr1	161682708	161686761	FCGR2A	Adalimumab	Adalimumab is a human monoclonal antibody against TNF-alpha. It is produced by recombinant DNA technology using a mammalian cell expression system. It consists of 1330 amino acids and has a molecular weight of approximately 148 kilodaltons.			rs10917717, rs114931935, rs1256288, rs6671332	Albumin-globulin ratio, Blood protein levels, Chronic bronchitis in chronic obstructive pulmonary disease, Non-albumin protein levels
chr1	161682708	161686761	FCGR2A	Alefacept	Immunosuppressive dimeric fusion protein that consists of the extracellular CD2-binding portion of the human leukocyte function antigen-3 (LFA-3) linked to the Fc (hinge, CH2 and CH3 domains) portion of human IgG1. Produced by CHO cells, mW is 91.4 kD.			rs10917717, rs114931935, rs1256288, rs6671332	Albumin-globulin ratio, Blood protein levels, Chronic bronchitis in chronic obstructive pulmonary disease, Non-albumin protein levels
chr1	161682708	161686761	FCGR2A	Alemtuzumab	Humanized monoclonal antibody specific to lymphocyte antigens. It is a recombinant DNA-derived humanized monoclonal antibody (Campath-1H) that is directed against the 21-28 kD cell surface glycoprotein,CD52. The Campath-1H antibody is an IgG1 kappa with human variable framework and constant regions, and complementarity-determining regions from a murine (rat) monoclonal antibody (Campath-1G). Camp…			rs10917717, rs114931935, rs1256288, rs6671332	Albumin-globulin ratio, Blood protein levels, Chronic bronchitis in chronic obstructive pulmonary disease, Non-albumin protein levels
chr1	161682708	161686761	FCGR2A	Basiliximab	A recombinant chimeric (murine/human) monoclonal antibody (IgG1k) that functions as an immunosuppressive agent, specifically binding to and blocking the interleukin-2 receptor a-chain (IL-2R alpha, also known as CD25 antigen) on the surface of activated T-lymphocytes. It is a 144 kDa glycoprotein obtained from fermentation of an established mouse myeloma cell line genetically engineered to expres…			rs10917717, rs114931935, rs1256288, rs6671332	Albumin-globulin ratio, Blood protein levels, Chronic bronchitis in chronic obstructive pulmonary disease, Non-albumin protein levels
chr1	161682708	161686761	FCGR2A	Bevacizumab	A recombinant humanized monoclonal IgG1 antibody that binds to and inhibits the biologic activity of human vascular endothelial growth factor (VEGF). Bevacizumab contains human framework regions and the complementarity-determining regions of a murine antibody that binds to VEGF. Bevacizumab is produced in a Chinese Hamster Ovary mammalian cell expression system in a nutrient medium containing the…			rs10917717, rs114931935, rs1256288, rs6671332	Albumin-globulin ratio, Blood protein levels, Chronic bronchitis in chronic obstructive pulmonary disease, Non-albumin protein levels
chr1	161682708	161686761	FCGR2A	Cetuximab	Cetuximab is an epidermal growth factor receptor binding FAB. Cetuximab is composed of the Fv (variable; antigen-binding) regions of the 225 murine EGFr monoclonal antibody specific for the N-terminal portion of human EGFr with human IgG1 heavy and kappa light chain constant (framework) regions. Cetuximab is marketed under the brand Erbitux® by Eli Lilly and Company. In the United States, a regim…			rs10917717, rs114931935, rs1256288, rs6671332	Albumin-globulin ratio, Blood protein levels, Chronic bronchitis in chronic obstructive pulmonary disease, Non-albumin protein levels
chr1	161682708	161686761	FCGR2A	Daclizumab	Humanized IgG1 Mab that binds to the human interleukin-2 receptor (anti-Tac or anti-CD25). Daclizumab is a composite of human (90%) and murine (10%) antibody sequences. The human sequences were derived from the constant domains of human IgG1 and the variable framework regions of the Eu myeloma antibody. The murine sequences were derived from the complementarity-determining regions of a murine ant…			rs10917717, rs114931935, rs1256288, rs6671332	Albumin-globulin ratio, Blood protein levels, Chronic bronchitis in chronic obstructive pulmonary disease, Non-albumin protein levels
chr1	161682708	161686761	FCGR2A	Efalizumab	Humanized IgG1 kappa isotype monoclonal antibody that binds to human CD11a. Efalizumab has a molecular weight of approximately 150 kilodaltons and is produced in a Chinese hamster ovary mammalian cell expression system in a nutrient medium containing the antibiotic gentamicin.			rs10917717, rs114931935, rs1256288, rs6671332	Albumin-globulin ratio, Blood protein levels, Chronic bronchitis in chronic obstructive pulmonary disease, Non-albumin protein levels
chr1	161682708	161686761	FCGR2A	Etanercept	Dimeric fusion protein consisting of the extracellular ligand-binding portion of the human 75 kilodalton (p75) tumor necrosis factor receptor (TNFR) linked to the Fc portion of human IgG1. The Fc component of etanercept contains the CH2 domain, the CH3 domain and hinge region, but not the CH1 domain of IgG1. Etanercept is produced by recombinant DNA technology in a Chinese hamster ovary (CHO) mam…			rs10917717, rs114931935, rs1256288, rs6671332	Albumin-globulin ratio, Blood protein levels, Chronic bronchitis in chronic obstructive pulmonary disease, Non-albumin protein levels
chr1	161682708	161686761	FCGR2A	Gemtuzumab ozogamicin	Gemtuzumab ozogamicin is a recombinant humanized IgG4 kappa antibody which is conjugated with calicheamicin derivative, a cytotoxic antitumor antibiotic isolated from fermentation of Micromonospora echinospora ssp. calichensis. Gemtuzumab ozogamicin has approximately 50% of the antibody loaded with 4-6 moles calicheamicin per mole of antibody [FDA Label]. The antibody is specifically directed aga…			rs10917717, rs114931935, rs1256288, rs6671332	Albumin-globulin ratio, Blood protein levels, Chronic bronchitis in chronic obstructive pulmonary disease, Non-albumin protein levels
chr1	161682708	161686761	FCGR2A	Ibritumomab tiuxetan	Indium or yttrium conjugated murine IgG1 kappa monoclonal antibody directed against the CD20 antigen, which is found on the surface of normal and malignant B lymphocytes. Ibritumomab is produced in Chinese hamster ovary cells and is composed of two murine gamma 1 heavy chains of 445 amino acids each and two kappa light chains of 213 amino acids each.			rs10917717, rs114931935, rs1256288, rs6671332	Albumin-globulin ratio, Blood protein levels, Chronic bronchitis in chronic obstructive pulmonary disease, Non-albumin protein levels
chr1	161682708	161686761	FCGR2A	Immune Globulin Human	Intravenous immunoglobulin (IVIg) is a mixture of IgG1 and other antibodies derived from healthy human plasma via Cohn fractionation. The purification process includes cold alcohol fractionation, polyethylene glycol precipitation, and ion exchange chromatography. IVIg contains the same distribution of IgG antibody subclasses as is found in the general human population. IgG subclasses are fully re…			rs10917717, rs114931935, rs1256288, rs6671332	Albumin-globulin ratio, Blood protein levels, Chronic bronchitis in chronic obstructive pulmonary disease, Non-albumin protein levels
chr1	161682708	161686761	FCGR2A	Muromonab	Murine monoclonal antibody specific to CD3 T-cell lymphocyte antigens. More specifically it is a purified murine (mouse) monoclonal antibody, directed against the CD3 (T3) receptor on the surface of human T-cells (T-lymphocytes) cultured using the murine ascites method. Muromonab is 93% monomeric immune globulin G type 2a (IgG2a).			rs10917717, rs114931935, rs1256288, rs6671332	Albumin-globulin ratio, Blood protein levels, Chronic bronchitis in chronic obstructive pulmonary disease, Non-albumin protein levels
chr1	161682708	161686761	FCGR2A	Natalizumab	Humanized IgG4k monoclonal antibody produced in murine myeloma cells. Natalizumab contains human framework regions and the complementarity-determining regions of a murine antibody that binds to a4-integrin. Natalizumab was voluntarily withdrawn from U.S. market because of risk of Progressive multifocal leukoencephalopathy (PML). It was returned to market July, 2006.			rs10917717, rs114931935, rs1256288, rs6671332	Albumin-globulin ratio, Blood protein levels, Chronic bronchitis in chronic obstructive pulmonary disease, Non-albumin protein levels
chr1	161682708	161686761	FCGR2A	Palivizumab	Humanized monoclonal antibody (IgG1k) produced by recombinant DNA technology, directed to an epitope in the A antigenic site of the F protein of respiratory syncytial virus (RSV). Synagis is a composite of human (95%) and murine (5%) antibody sequences. The human heavy chain sequence was derived from the constant domains of human IgG1 and the variable framework regions of the VH genes Cor (1) and…			rs10917717, rs114931935, rs1256288, rs6671332	Albumin-globulin ratio, Blood protein levels, Chronic bronchitis in chronic obstructive pulmonary disease, Non-albumin protein levels
chr1	161682708	161686761	FCGR2A	Rituximab	Rituxan is a genetically engineered chimeric murine/human monoclonal antibody directed against the CD20 antigen found on the surface of normal and malignant B lymphocytes. The antibody is an IgG1 kappa immunoglobulin containing murine light- and heavy-chain variable region sequences and human constant region sequences. Rituximab is composed of two heavy chains of 451 amino acids and two light cha…			rs10917717, rs114931935, rs1256288, rs6671332	Albumin-globulin ratio, Blood protein levels, Chronic bronchitis in chronic obstructive pulmonary disease, Non-albumin protein levels
chr1	161682708	161686761	FCGR2A	Sarilumab	Sarilumab is a fully human anti-IL-6R monoclonal IgG1 antibody that binds to both membrane bound and soluble interleukin 6 (IL-6) receptor forms, thus blocking the cis- and trans-inflammatory signalling cascades of IL-6 [A27262]. Sarilumab was developped by Sanofi and Regeneron Pharmaceuticals, Inc; it was US FDA-approved in May 2017 and followed by EU approval in June 2017 for the treatment of m…			rs10917717, rs114931935, rs1256288, rs6671332	Albumin-globulin ratio, Blood protein levels, Chronic bronchitis in chronic obstructive pulmonary disease, Non-albumin protein levels
chr1	161682708	161686761	FCGR2A	Tositumomab	Murine IgG2a lambda monoclonal antibody against CD20 antigen (2 heavy chains of 451 residues, 2 lambda chains of 220 residues). It is produced in an antibiotic-free culture of mammalian cells. It can be covalently linked to Iodine 131 (a radioactive isotope of iodine).			rs10917717, rs114931935, rs1256288, rs6671332	Albumin-globulin ratio, Blood protein levels, Chronic bronchitis in chronic obstructive pulmonary disease, Non-albumin protein levels
chr1	161682708	161686761	FCGR2A	Trastuzumab	A recombinant IgG1 kappa, humanized monoclonal antibody that selectively binds with high affinity in a cell-based assay (Kd = 5 nM) to the extracellular domain of the human epidermal growth factor receptor protein. Produced in CHO cell culture. In December 2017, FDA approved Ogivri (trastuzumab-dkst) as a biosimilar to Herceptin (trastuzumab) for the treatment of patients with breast or metastati…			rs10917717, rs114931935, rs1256288, rs6671332	Albumin-globulin ratio, Blood protein levels, Chronic bronchitis in chronic obstructive pulmonary disease, Non-albumin protein levels
chr1	161688463	161695703	FCGR2A	Abciximab	Abciximab is a Fab fragment of the chimeric human-murine monoclonal antibody 7E3. Abciximab binds to the glycoprotein (GP) IIb/IIIa receptor of human platelets and inhibits platelet aggregation by preventing the binding of fibrinogen, von Willebrand factor, and other adhesive molecules. It also binds to vitronectin (αvβ3) receptor found on platelets and vessel wall endothelial and smooth muscle c…	rs6697139	Response to cyclophosphamide in systemic lupus erythematosus with lupus nephritis	rs10917717, rs114931935, rs1256288, rs6668534, rs6671332, rs6697139	Albumin-globulin ratio, Blood protein levels, Chronic bronchitis in chronic obstructive pulmonary disease, Non-albumin protein levels, Response to cyclophosphamide in systemic lupus erythematosus with lupus nephritis
chr1	161688463	161695703	FCGR2A	Adalimumab	Adalimumab is a human monoclonal antibody against TNF-alpha. It is produced by recombinant DNA technology using a mammalian cell expression system. It consists of 1330 amino acids and has a molecular weight of approximately 148 kilodaltons.	rs6697139	Response to cyclophosphamide in systemic lupus erythematosus with lupus nephritis	rs10917717, rs114931935, rs1256288, rs6668534, rs6671332, rs6697139	Albumin-globulin ratio, Blood protein levels, Chronic bronchitis in chronic obstructive pulmonary disease, Non-albumin protein levels, Response to cyclophosphamide in systemic lupus erythematosus with lupus nephritis
chr1	161688463	161695703	FCGR2A	Alefacept	Immunosuppressive dimeric fusion protein that consists of the extracellular CD2-binding portion of the human leukocyte function antigen-3 (LFA-3) linked to the Fc (hinge, CH2 and CH3 domains) portion of human IgG1. Produced by CHO cells, mW is 91.4 kD.	rs6697139	Response to cyclophosphamide in systemic lupus erythematosus with lupus nephritis	rs10917717, rs114931935, rs1256288, rs6668534, rs6671332, rs6697139	Albumin-globulin ratio, Blood protein levels, Chronic bronchitis in chronic obstructive pulmonary disease, Non-albumin protein levels, Response to cyclophosphamide in systemic lupus erythematosus with lupus nephritis
[truncated: 3,522 more rows]
